# Supplementary material for: Introducing ACASS: An Annotated Character Animation Stimulus Set for Controlled (e)Motion Perception Studies
Source: Front Robot AI. 2019 Sep 27;6:94. doi: 10.3389/frobt.2019.00094 (PMC7805965; doi:10.3389/frobt.2019.00094)
Supplement: Supplementary file 1 [file Data_Sheet_1.CSV]

participant_id	gender	age	handedness	immersion_happy_situation	immersion_sad_situation	immersion_angry_situation	BIG5_Extraversion	BIG5_Agreeableness	BIG5_Conscientiousness	BIG5_Neuroticism	BIG5_Openness	TEQ_D_TOTAL	EIS_TOTAL
1	female	21	right	9	9	8	6,00	6,00	6,00	7,00	8,00	42,00	106,00
2	female	27	right	7	8	10	5,00	6,00	7,00	7,00	4,00	53,00	105,00
4	male	26	right	8	7	9	8,00	10,00	6,00	4,00	10,00	50,00	138,00
7	female	26	left	10	10	10	9,00	8,00	9,00	6,00	9,00	56,00	138,00
9	female	19	right	11	11	10	9,00	8,00	9,00	8,00	10,00	51,00	140,00
10	male	21	right	10	9	9	8,00	5,00	6,00	7,00	5,00	48,00	121,00
11	female	21	right	9	10	9	7,00	6,00	8,00	4,00	6,00	45,00	120,00
12	male	36	right	10	10	10	5,00	6,00	7,00	8,00	10,00	45,00	125,00
13	male	22	right	8	7	8	3,00	5,00	7,00	6,00	9,00	35,00	100,00
14	male	34	right	10	11	9	8,00	6,00	8,00	7,00	8,00	35,00	110,00
16	male	26	right	9	7	8	8,00	7,00	8,00	4,00	9,00	42,00	125,00
17	male	26	left	11	11	10	7,00	6,00	5,00	8,00	8,00	37,00	110,00
18	female	22	right	11	9	10	10,00	5,00	6,00	6,00	8,00	46,00	138,00
19	female	22	left	10	9	9	8,00	7,00	8,00	6,00	8,00	45,00	125,00
20	male	22	left	10	9	8	9,00	9,00	7,00	6,00	10,00	49,00	144,00
22	male	22	right	10	10	9	5,00	7,00	3,00	8,00	7,00	46,00	107,00
23	female	21	right	9	8	8	7,00	9,00	6,00	7,00	8,00	56,00	127,00
26	female	27	right	9	10	6	6,00	8,00	9,00	6,00	10,00	52,00	141,00
28	female	20	right	8	9	9	4,00	5,00	6,00	8,00	8,00	46,00	116,00
29	female	35	right	10	11	11	8,00	7,00	9,00	7,00	9,00	41,00	121,00
31	female	22	right	8	8	7	7,00	7,00	10,00	8,00	9,00	52,00	133,00
32	male	26	right	10	10	10	8,00	6,00	6,00	8,00	8,00	46,00	121,00
