# Supplementary material for: Introducing ACASS: An Annotated Character Animation Stimulus Set for Controlled (e)Motion Perception Studies
Source: Front Robot AI. 2019 Sep 27;6:94. doi: 10.3389/frobt.2019.00094 (PMC7805965; doi:10.3389/frobt.2019.00094)
Supplement: Supplementary file 2 [file Data_Sheet_2.CSV]

avi_file_name	participant_id	action	mood	camera_angle	pixelamount_mean	pixelamount_std	pixelamount_n_max	pixelamount_n_min	pixelamount_dist_mean	pixelamount_dist_std	pixelamount_dist_max	pixelamount_dist_min	pixelamount_ampl_mean	pixelamount_ampl_std	intensitydiff_mean	intensitydiff_std	intensitydiff_n_max	intensitydiff_n_min	intensitydiff_dist_mean	intensitydiff_dist_std	intensitydiff_dist_max	intensitydiff_dist_min	intensitydiff_ampl_mean	intensitydiff_ampl_std	rel_intensitydiff_mean	rel_intensitydiff_std	rel_intensitydiff_n_max	rel_intensitydiff_n_min	rel_intensitydiff_dist_mean	rel_intensitydiff_dist_std	rel_intensitydiff_dist_max	rel_intensitydiff_dist_min	rel_intensitydiff_ampl_mean	rel_intensitydiff_ampl_std	MA_X_mean	MA_X_std	MA_X_n_max	MA_X_n_min	MA_X_dist_mean	MA_X_dist_std	MA_X_dist_max	MA_X_dist_min	MA_X_ampl_mean	MA_X_ampl_std	MA_Y_mean	MA_Y_std	MA_Y_n_max	MA_Y_n_min	MA_Y_dist_mean
07f_sweeping_angry_right.avi	7	sweeping	angry	right	15227,6843	666,462	7	8	17,5	5,5408	22	9	924,3857	562,4798	119,7289	16,6409	6	7	21	3,3166	25,0	16,0	20,6167	13,7509	346,5521	6,1049	7	7	19	3,6332	22,0	13,0	11,2833	4,8733	41423,4364	5287,2737	6	7	21	0,70711	22	20	6507,4333	4301,8793	788250,0612	238182,2974	7	8	18
07f_mopping_angry_right.avi	7	mopping	angry	right	15331,805	410,0909	11	10	12	5,2915	19	3	552,48	507,8172	128,3537	12,882	7	6	20	7,1274	28,0	12,0	21,9833	12,3169	336,6876	4,5054	7	7	19	8,2462	30,0	11,0	3,7833	5,0972	43182,557	4055,1644	7	6	20	7,5631	28	11	7499,7	3899,5753	797140,124	186525,8702	8	8	15,4286
07f_sweeping_happy_left.avi	7	sweeping	happy	left	17280,0545	558,9166	9	8	15	6,8243	27	7	321,9375	361,2098	109,5438	13,5312	5	6	26,5	11,0905	37,0	12,0	25,32	14,0121	355,4264	4,6667	5	5	29	6,7823	39,0	24,0	5,95	4,0733	38957,8959	5046,65	5	6	26,5	11	36	12	9321,2	5448,4284	865571,9537	291486,0468	5	6	23,75
07f_mopping_happy_right.avi	7	mopping	happy	right	15453,9041	436,4835	7	8	18,5	4,9699	24	12	841,1	458,9748	92,5273	10,326	8	8	16,5714	6,6045	28,0	8,0	13,0857	12,1955	355,5488	2,2001	6	6	21,2	7,3621	34,0	15,0	3,2	2,1333	32891,5537	3607,8984	8	8	16,5714	6,3994	28	8	4716,5429	4291,1585	306010,4017	96963,0632	7	7	16,8333
17m_mopping_angry_right.avi	17	mopping	angry	right	14098,5107	492,6654	11	10	12	4,5704	22	4	644,86	415,8161	120,5008	13,0944	11	10	12	3,3333	19,0	9,0	6,13	8,7742	287,1455	17,244	10	9	13,3333	4,4721	22,0	10,0	17,8111	14,74	34435,8298	2774,8857	10	9	13,3333	9,5525	33	2	1560,9556	2158,0594	916700,3785	108598,561	10	11	11,6667
11f_sweeping_happy_left.avi	11	sweeping	happy	left	11382,1802	393,8085	8	7	17,1429	3,8483	22	12	586,2286	295,8007	97,1537	12,3372	7	7	17,8333	7,1391	29,0	8,0	10,8833	8,9241	272,4132	12,9667	6	6	22,8	3,2711	28,0	20,0	30,66	6,0178	26428,8215	3240,1981	8	8	17	9,5568	32	2	2727,0571	2250,1873	754433,4165	132987,2344	10	10	12,4444
11f_sweeping_happy_right.avi	11	sweeping	happy	right	13223,8364	393,6382	9	10	13,375	7,1101	25	5	556,3	406,1187	120,243	14,5412	9	10	13,75	4,8329	22,0	10,0	17,0222	11,6411	272,5504	12,7637	6	6	22,8	3,0332	28,0	21,0	29,68	5,6065	32682,8033	3527,2817	11	12	11,1	2,9231	19	8	3510,1	2704,0607	954901,3587	119864,4628	9	9	14
11f_mopping_happy_right.avi	11	mopping	happy	right	13432,0975	276,7719	7	8	18,5	10,8213	34	5	342,3143	310,5855	99,6264	8,601	6	7	22,8	6,5727	31,0	15,0	13,7833	8,7426	294,595	7,5375	6	5	24	7,3144	34,0	14,0	10,38	6,2606	29328,2182	2392,1085	6	7	22,8	6,6858	30	14	4037,1333	2300,5286	651950,4694	210559,1204	7	7	19,3333
11f_sweeping_angry_left.avi	11	sweeping	angry	left	11365,4512	558,5682	10	10	13,2222	6,6479	24	4	715,7111	655,2318	95,5603	6,3361	7	6	20	7,2664	30,0	11,0	12,4667	7,1215	271,286	10,1372	6	6	22	2,9155	26,0	18,0	23,92	6,8645	25966,0397	2407,6095	7	6	20	8,5557	32	8	4782,35	2204,6988	576471,2215	130901,8693	6	6	21,4
11f_sweeping_angry_right.avi	11	sweeping	angry	right	12984,8678	341,1952	11	10	12	5,9067	24	5	498,33	372,6665	119,8479	13,7354	10	11	11,4444	1,1304	13,0	10,0	18,69	14,3363	271,4694	10,2719	6	6	22	2,9155	26,0	18,0	24,28	6,704	32439,3471	3079,8844	9	10	12,875	4,1897	23	10	5019,1667	3080,2509	1010105,779	194646,0896	5	5	22,75
11f_mopping_angry_left.avi	11	mopping	angry	left	11286,6744	240,1684	12	11	10,9091	3,3001	15	5	384,2818	310,1673	87,9736	5,4369	10	9	13,3333	4,1833	20,0	7,0	5,2444	4,0784	285,595	4,4729	9	8	15	2,5071	20,0	13,0	7,5625	2,9086	25141,4595	1821,5771	9	8	15	4,8107	22	7	2132,425	1233,4167	575058,8595	158314,5618	11	12	11,2
09f_sweeping_happy_left.avi	9	sweeping	happy	left	10492,205	499,0538	6	7	21	7,5166	28	11	622,4	537,3508	88,2116	4,8593	5	5	28,5	15,2643	47,0	15,0	11,075	5,3055	263,1339	16,4364	5	5	29	4,5461	35,0	25,0	29,85	13,5949	23205,2496	1874,1656	8	8	16,7143	8,1182	28	7	2674,5857	2534,8846	420105,3884	88444,0312	10	10	12,6667
09f_sweeping_happy_right.avi	9	sweeping	happy	right	11554,1174	362,1644	9	9	14,625	3,7009	22	11	403,3625	336,8201	107,8959	14,7644	9	9	14,5	2,9761	20,0	11,0	18,175	15,7864	264,2975	16,0299	5	5	29	4,2426	35,0	26,0	27,925	12,4133	28298,4909	2390,006	9	9	14,5	4,0708	21	12	3709,7375	2438,362	700067,1785	212908,5992	6	7	19,2
09f_sweeping_angry_left.avi	9	sweeping	angry	left	10513,3488	514,2237	7	7	17,8333	6,6458	26	8	831,6833	563,8211	88,5587	7,6241	8	8	16	6,6081	27,0	9,0	11,8571	7,4999	266,957	11,7232	6	6	23,2	1,0954	25,0	22,0	29,66	5,2941	23613,757	1990,5845	9	9	14,125	4,9982	21	8	2517,2125	1765,3771	620835,514	172615,332	6	6	21,2
09f_sweeping_angry_right.avi	9	sweeping	angry	right	11665,7521	295,2583	9	9	14,375	4,565	21	7	486,2	387,6199	105,4479	8,1962	11	11	11,5	3,6286	17,0	4,0	11,06	9,0693	268,8975	11,6871	6	6	23,2	0,44721	24,0	23,0	27,8	5,4813	28283,2298	1652,0499	10	10	12,8889	3,9826	22	9	2906,9667	1507,581	925230,0793	232564,6652	7	7	17,5
18f_mopping_angry_left.avi	18	mopping	angry	left	11900,6314	354,3388	10	9	13,3333	6,0208	23	4	525,2333	515,2737	108,1719	14,8653	8	8	17	7,7028	28,0	6,0	17,0714	18,9129	297,1058	9,1684	6	5	24	4,7434	28,0	16,0	22,84	8,3383	32106,9603	4337,1356	10	9	13,3333	5,4772	23	6	3999,7222	5171,0541	619493,4132	156252,9717	7	8	18,8333
18f_mopping_angry_right.avi	18	mopping	angry	right	12967,9769	352,7954	9	8	15	6,7188	22	4	478,1875	385,6643	100,4083	13,9826	11	11	11,9	4,4335	21,0	5,0	9,9	11,5161	296,9289	9,1108	6	5	24	4,7434	28,0	16,0	22,56	8,5218	29818,6975	4247,3593	10	10	13,2222	4,3237	21	8	3489,0333	3946,2794	638725,9702	147773,5687	5	6	21,25
18f_sweeping_happy_left.avi	18	sweeping	happy	left	12667,1603	408,677	10	11	11,6667	5,5902	20	3	277,74	372,9715	90,4479	4,7781	9	9	14,625	6,9063	29,0	7,0	7,175	6,4848	314,995	2,4512	4	5	34,3333	10,504	45,0	24,0	3,85	2,6398	28490,4347	1526,6319	9	9	14,625	7,4246	30	6	2301,375	2047,0257	573613,0645	87272,1779	9	9	13
18f_sweeping_happy_right.avi	18	sweeping	happy	right	12713,1802	269,5801	8	8	16,1429	7,4482	28	8	286,5714	191,0414	115,4926	16,7435	6	6	21,8	9,985	34,0	12,0	33,8	20,0619	314,9041	2,3532	4	5	34,3333	10,504	45,0	24,0	3,75	2,502	36363,9091	5247,5106	6	6	21,8	9,985	34	12	10695,64	6335,8103	758406,4066	211030,0486	5	5	26,5
18f_mopping_happy_left.avi	18	mopping	happy	left	13492,6248	296,0488	7	8	18,6667	11,1654	36	2	360,5714	419,2793	115,605	10,8753	6	6	22	11,3578	41,0	13,0	16,68	14,2455	312,4512	6,6395	5	5	28,5	8,7369	35,0	16,0	6,475	3,9655	36130,081	3599,8415	6	6	22	12,083	40	13	5251,5	4238,8103	827682,2777	190121,6324	6	6	20,8
14m_sweeping_happy_left.avi	14	sweeping	happy	left	11838,6909	611,9168	8	7	17,1429	5,728	27	10	831,5857	588,0864	101,5851	7,8122	10	9	13,3333	5,7663	21,0	5,0	8,8	9,4124	282,7736	10,0826	6	5	24	4,8477	31,0	18,0	23,64	10,3742	28767,4992	2879,5464	9	8	15	5,2099	24	7	3861,725	3348,2272	845208,6612	165321,6085	8	8	16
14m_sweeping_happy_right.avi	14	sweeping	happy	right	13390,4264	311,2156	11	11	11,8	4,3919	18	5	490,72	379,9003	132,7802	12,582	8	8	15,7143	4,4987	22,0	10,0	10,8143	13,2045	283,3388	9,3107	6	5	24	5,099	31,0	17,0	22,08	9,389	37557,5785	3070,7437	9	9	13,875	5,693	20	2	3069,325	3020,622	1054340,946	206805,6625	9	10	13,125
14m_mopping_happy_right.avi	14	mopping	happy	right	13156,5438	573,8806	9	8	15	3,0237	18	10	583,5375	469,8374	118,1306	8,8095	7	7	19,8333	10,7595	38,0	10,0	8,1833	7,6669	293,0661	6,0151	6	6	21	9,5394	36,0	10,0	7,62	5,9281	34589,0793	2226,4501	10	9	13,3333	6,4226	25	3	2162,5111	2198,6282	1003461,727	232145,3251	7	7	16,3333
13m_mopping_happy_right.avi	13	mopping	happy	right	14898,7306	356,5682	9	9	14,375	6,9475	27	2	222,0625	248,4914	113,6711	10,4791	9	9	14,5	4,1057	22,0	9,0	13,0375	10,6654	312,0793	7,1303	8	8	16,2857	4,0297	24,0	13,0	7,1857	6,0523	35439,7207	3002,2707	9	9	14,625	3,9978	21	9	3640,125	3040,4879	1089199,028	113951,419	8	8	15,4286
13m_mopping_angry_left.avi	13	mopping	angry	left	14112,0579	424,6883	7	7	18,8333	2,8577	22	15	905,45	389,15	97,4066	2,6375	7	7	18,6667	5,0067	26,0	12,0	6,1333	2,7978	314,6033	6,4003	7	6	20	8	29,0	7,0	10,95	5,3997	30641,2413	914,9159	10	10	13,2222	5,069	24	7	1543,1778	1351,7908	435507,2413	103551,2107	9	10	14,75
13m_mopping_angry_right.avi	13	mopping	angry	right	14916,0231	331,535	8	8	16,8571	6,5683	26	7	471,7286	325,8744	95,1868	9,3944	7	7	19,8333	6,2743	28,0	13,0	17,35	9,4527	314,3917	6,0853	7	6	20	7,6158	28,0	7,0	10,75	5,1551	29929,2579	3039,3105	7	6	20	5,7966	27	14	5604,1	3598,4096	559657,1438	193047,8379	7	8	16,8333
12m_sweeping_happy_left.avi	12	sweeping	happy	left	13788,0959	375,326	6	6	23	5,9161	32	16	670,3	266,3535	140,3207	17,9027	8	9	16,2857	6,7999	24,0	8,0	11,925	9,7849	297,8413	8,5273	7	6	20	4,2895	27,0	15,0	18,0833	8,2186	41725,8198	4895,7708	8	8	16,7143	6,9454	28	8	3961,2286	3308,8141	951143,6347	183808,4526	6	7	21,8
12m_sweeping_happy_right.avi	12	sweeping	happy	right	15359,1025	343,6847	9	8	15	7,5593	25	4	456,05	453,1521	126,8264	13,4385	7	7	18,6667	6,186	25,0	7,0	17,3167	13,3432	296,2942	9,1265	7	6	20	4,3359	27,0	15,0	18,1833	8,8352	37564,5802	4057,2081	8	8	16,5714	6,1875	26	7	4419,0857	4154,0514	1098773,605	199562,7153	4	5	33,3333
12m_mopping_happy_right.avi	12	mopping	happy	right	14950,0413	213,5346	10	11	12,5556	3,9087	19	8	224,9	254,9866	148,6198	16,7541	6	6	21,6	6,3875	30,0	13,0	25,42	15,597	293,5686	11,8508	7	7	19,1667	4,2622	27,0	15,0	18,1167	11,8381	43611,5785	5176,3442	6	6	22,2	6,1806	32	15	6824,52	5076,5867	1211352,99	270698,9148	5	5	26,25
12m_sweeping_angry_left.avi	12	sweeping	angry	left	12740,9603	350,3581	10	9	13,3333	6,245	23	6	622,3556	428,7284	97,9901	3,9019	8	8	16,2857	7,4992	30,0	9,0	6,3	6,7913	284,805	12,0842	8	7	17,1429	3,9761	23,0	12,0	22,6143	12,1038	27899,5207	1508,8251	9	8	15	6,392	29	8	2307,8625	2277,4546	1038397,686	213365,4744	7	8	16,8333
12m_mopping_angry_left.avi	12	mopping	angry	left	13137,2793	583,073	10	10	12,6667	2,6926	16	9	562,4889	476,2896	121,4463	9,2233	10	10	12,6667	4,9749	19,0	3,0	13,3333	10,6625	278,4744	16,9529	8	7	17,1429	7,3808	33,0	12,0	25,3714	15,3941	33771,3339	2731,0675	8	8	17	3,7417	24	13	6069,5857	3109,8461	1003645,873	170898,9975	7	8	16,1667
02f_sweeping_happy_right.avi	2	sweeping	happy	right	13687,8017	522,2159	9	9	14,875	7,8091	31	7	441,6625	434,9685	105,1157	5,3093	12	11	10,9091	2,468	17,0	8,0	8,2909	4,4805	310,4149	3,5648	7	6	20	4,1473	27,0	15,0	8,3167	2,0635	32626,5802	1648,7527	12	11	10,9091	2,7732	18	8	2576,6636	1609,433	856714,6132	157126,3072	10	11	11,4444
02f_mopping_angry_left.avi	2	mopping	angry	left	11931,7636	449,2376	9	9	14,5	7,597	26	6	639,5625	535,1093	117,2132	12,9068	8	7	17,1429	7,4258	27,0	7,0	8,9714	8,474	256,1868	6,9795	11	10	12	1,633	14,0	9,0	10,83	5,6282	30054,6479	3658,0827	9	8	15	7,5404	26	6	2281,6125	2302,3338	559767,3025	93696,1592	9	10	12,625
02f_mopping_angry_right.avi	2	mopping	angry	right	12373,1603	697,6541	9	9	14	6,4143	28	6	785,6125	486,0398	109,2083	10,9953	11	12	10,9	5,1951	22,0	4,0	10,6636	11,5627	255,4876	6,5331	11	10	12	1,633	14,0	9,0	11,08	5,3502	27870,0033	2619,7984	9	10	13,25	3,9188	20	7	3358,8667	2519,3274	718591,8066	131445,8003	10	11	12,3333
22m_sweeping_angry_right.avi	22	sweeping	angry	right	14888,9901	356,4763	7	7	19,6667	6,8896	30	10	654,65	396,4784	150,0248	18,367	6	7	22	4,6904	26,0	14,0	38,4167	19,177	290,8066	10,9424	6	5	24	4,5277	29,0	18,0	25,18	5,173	43429,7041	3901,6798	6	7	22,2	3,5637	25	16	8292,15	4106,9808	834678,4281	159752,9145	6	7	21,8
22m_mopping_angry_right.avi	22	mopping	angry	right	13281,2826	317,9247	10	10	13,1111	4,1366	20	9	253,6444	227,0744	118,2397	20,3187	6	6	23,4	6,229	30,0	14,0	21,72	18,8522	321,2793	9,0809	6	6	23,8	11,4761	37,0	13,0	10,58	4,8318	38027,924	6750,596	7	7	19,6667	6,5929	30	12	5996,3333	5402,1241	620644,0446	133045,788	10	10	11,7778
22m_sweeping_happy_left.avi	22	sweeping	happy	left	15019,4149	482,1172	6	5	24	7,9373	31	12	899,24	457,9516	117,0231	9,4874	9	9	14,625	2,8754	20,0	12,0	16,7	8,3475	329,3868	9,299	5	5	26	7,1181	32,0	16,0	20,025	12,3105	38501,0661	2750,0331	9	9	14,625	2,1998	18	12	5354,2625	1975,1571	680135,6579	177780,3642	7	8	18,6667
22m_mopping_happy_left.avi	22	mopping	happy	left	14639,1983	479,9498	7	6	20	11,1535	36	6	479,0167	543,0491	128,3488	19,797	8	7	17,1429	6,0396	28,0	10,0	13,3286	12,6276	332,2777	11,569	5	6	19,75	9,535	28,0	7,0	7,88	7,4995	42432,7653	5088,0031	8	7	17,1429	6,0396	28	9	3878,9143	3419,5222	1022630,443	297830,2766	7	8	15,8333
22m_mopping_happy_right.avi	22	mopping	happy	right	13812,8397	630,5102	5	6	24,75	5,5603	30	17	990,46	558,774	100,2463	4,9737	6	6	20,8	7,6942	27,0	9,0	8,88	4,7928	334,4116	11,7626	6	7	16,6	9,7877	26,0	6,0	6,5333	7,5762	33556,5802	2502,1587	7	7	17,3333	7,0048	26	9	3000,85	2086,7	819412,1041	206570,3305	7	7	17,3333
19f_sweeping_angry_left.avi	19	sweeping	angry	left	11711,3025	243,1143	7	6	20	8	31	7	463,4667	296,4762	90,9736	8,7774	7	7	18,8333	8,7731	30,0	9,0	8,75	9,1989	311,0463	3,2849	8	7	17,1429	10,961	29,0	4,0	4,7571	4,1064	28302,6512	2783,4469	7	7	18,6667	8,8015	30	8	3029,25	2959,323	738502,6843	236894,9748	4	5	31,6667
19f_sweeping_angry_right.avi	19	sweeping	angry	right	12981,3785	289,956	10	9	13,3333	6,8557	24	6	245,9222	238,1871	97,205	15,8585	6	6	22,8	8,167	31,0	11,0	28,08	17,982	312,405	2,807	7	6	20	9,4021	29,0	6,0	4,6667	3,2867	30334,886	4748,2096	6	6	22,8	8,167	31	11	8458,24	5305,7502	508855,2314	160245,3709	6	7	19,6
19f_sweeping_happy_left.avi	19	sweeping	happy	left	12191,5901	399,1503	11	10	12	7,6449	23	2	261,91	344,0499	87,7636	4,7657	9	9	14,125	6,9783	25,0	6,0	4,8625	5,101	309,843	6,3387	6	5	24	8,86	30,0	9,0	10,44	6,7018	27198,0463	1649,8015	9	8	15	7,8921	23	3	1671,25	1418,6182	560990,4942	125191,9091	4	5	31,6667
28f_sweeping_happy_left.avi	28	sweeping	happy	left	12905,1405	351,7794	9	8	15	11,1484	33	2	305,15	360,2489	88,0843	8,7323	8	8	16,5714	6,7295	25,0	6,0	8,1	7,7244	328,2264	2,5433	9	8	15	10,4198	29,0	3,0	1,8875	2,0199	28915,1851	2904,1189	8	8	16,5714	6,7295	25	6	2724,5429	2586,7816	598703,043	216289,3906	6	7	19,8
28f_sweeping_happy_right.avi	28	sweeping	happy	right	14398,4132	206,1506	9	8	15	4,4401	23	11	245,2125	186,7803	100,476	6,7158	8	7	17,1429	8,9709	34,0	9,0	8,2	5,7907	326,8215	2,8939	6	6	23	2,5495	27,0	21,0	3,12	2,2315	32828,9289	2078,0892	8	7	17,1429	9,1911	34	9	2672,3714	1892,9939	581793,243	183262,0284	6	7	20,8
28f_mopping_happy_left.avi	28	mopping	happy	left	12712,8562	262,13	6	6	20,2	5,4498	28	14	409,3	300,4586	82,2331	4,7461	10	9	13,3333	4,5	21,0	7,0	7,1111	5,3916	328,2083	1,4209	6	6	23	8,86	30,0	11,0	1,98	1,7925	26989,8182	1565,5012	10	9	13,3333	4,5	21	7	2363,1667	1838,8798	545189,119	125003,4163	6	6	21,2
28f_mopping_happy_right.avi	28	mopping	happy	right	14454,8727	101,5075	7	8	18,1667	12,0402	36	2	184,0857	130,7686	102,1157	5,7318	7	6	20	5,7619	26,0	10,0	10,3833	6,8884	325,995	1,2919	7	7	18,8333	10,7966	40,0	11,0	1,55	1,154	33285,6264	1817,0859	8	7	17,1429	8,3552	26	3	2859,3571	2331,068	486643,6215	140134,1775	6	6	22,8
28f_sweeping_angry_left.avi	28	sweeping	angry	left	12878,4066	255,7396	9	9	14,75	7,8331	27	3	324,275	306,3601	100,3769	10,2516	6	6	22	12,5897	38,0	9,0	14,34	12,2013	329,8165	2,6894	6	6	22	9,798	38,0	14,0	4,26	2,9636	33105,7521	3374,7252	8	8	15,7143	11,7858	33	3	3462,1286	4049,007	505427,6694	90148,1887	7	7	18,6667
28f_mopping_angry_left.avi	28	mopping	angry	left	13369,3537	216,3124	6	6	22,4	7,7006	31	13	434,08	218,3742	84,6314	6,2532	6	5	24	12,9808	40,0	8,0	14,14	7,4988	331,2678	1,2062	6	5	24	11,0905	43,0	15,0	2,68	1,1821	28040,5223	2132,7157	6	5	24	12,9808	40	8	4802,9	2556,166	299722,005	72028,9454	6	7	20
20m_mopping_angry_left.avi	20	mopping	angry	left	16404,6347	350,2027	7	7	19,5	8,1179	29	10	582,5667	437,8663	122,6413	12,2509	10	10	12,1111	5,8831	23,0	5,0	11,5333	13,9601	312,7355	14,4886	6	6	23,6	18,0083	50,0	2,0	16,54	17,3912	38257,557	3173,9467	9	9	13,75	6,3189	25	9	3661,2125	3672,8851	1208839,868	249144,8116	9	9	12,875
01f_sweeping_angry_left.avi	1	sweeping	angry	left	10763,8066	403,7799	7	7	17,5	5,2058	23	8	429,75	302,8176	78,7917	6,5654	9	8	15	6,1179	25,0	7,0	8,2	7,2949	303,2793	2,6994	6	6	23,4	5,0299	29,0	17,0	5,34	1,8715	23888,5107	1923,4902	9	8	15	5,5291	25	8	2322,675	2037,0367	732051,5504	168114,3388	7	8	17,1667
01f_sweeping_angry_right.avi	1	sweeping	angry	right	12949,205	138,706	8	9	15,5714	6,5027	24	8	267,075	157,4984	104,4562	7,4677	6	7	21,6	1,1402	23,0	20,0	18,15	6,2918	302,0033	2,8451	6	6	23,4	2,7019	27,0	20,0	5,08	2,5125	31563,2446	2454,4313	6	7	21,8	0,83666	23	21	5859,7833	2092,4432	560000,6496	107470,0909	8	8	15,5714
01f_mopping_angry_left.avi	1	mopping	angry	left	11111,3769	131,1888	7	7	18,5	5,6833	28	11	251,85	128,7209	80,6231	3,7075	9	9	13,875	5,743	22,0	5,0	4,3875	3,3874	301,3455	1,4007	7	7	19,6667	13,3666	37,0	3,0	2,25	1,9167	24298,6	1186,6541	8	9	15,7143	4,7859	22	10	1517,9125	1019,7581	389956,6529	109464,8622	7	8	18,8333
01f_mopping_angry_right.avi	1	mopping	angry	right	12780,6132	159,2765	8	8	16,7143	4,855	25	11	268,2857	192,701	95,4992	6,2316	10	10	13,1111	5,4874	24,0	5,0	9,1556	7,0656	300,0231	1,3775	8	8	17	7,874	33,0	10,0	1,7429	1,556	28651,2281	1849,8344	9	9	14,75	4,2678	24	10	3167,55	2040,4332	553624,1901	178603,3562	7	8	18,8333
01f_sweeping_happy_left.avi	1	sweeping	happy	left	10677,8826	404,6541	6	6	20,8	5,8907	28	13	347,72	189,2136	74,6992	7,4979	6	7	19	9	30,0	10,0	7,6833	6,1286	302,7901	1,7911	6	5	24	7	33,0	17,0	3,78	1,6825	22609,4645	2193,0833	9	9	13,25	5,12	23	7	1391,3	1497,4393	645350,5322	100465,6308	6	6	21,6
01f_sweeping_happy_right.avi	1	sweeping	happy	right	12911,5653	123,2437	8	9	15,4286	8,2433	33	8	220,1125	152,2181	106,8942	6,9572	5	6	27,75	2,9861	31,0	24,0	16,66	7,2823	301,9157	1,6012	7	6	20	8,7636	33,0	7,0	3,0333	1,9123	32283,8909	2247,739	5	6	27,75	2,9861	31	24	5353,76	2415,9207	700211	121595,813	9	10	11,875
01f_mopping_happy_left.avi	1	mopping	happy	left	11302,8	273,5098	7	6	20	10,8812	33	4	342,7833	254,2858	83,7488	4,2623	7	7	19	8,6023	29,0	7,0	5,6333	4,3164	300,6645	1,5996	6	6	22,4	11,6319	38,0	10,0	2,26	1,8112	25183,3091	1346,2207	8	8	16,2857	7,8891	29	7	1520,2857	1408,0732	576878,7983	123656,3167	5	6	25,75
01f_mopping_happy_right.avi	1	mopping	happy	right	12483,9157	184,6816	8	9	15,4286	6,3208	28	9	182,8375	125,8813	93,4116	6,4826	7	7	19,3333	9,9733	33,0	9,0	9,0667	6,319	300,2182	1,4215	7	7	18,3333	14,5419	38,0	2,0	1,6	1,731	28046,7983	1990,5138	7	7	19,3333	10,5198	34	9	2785,5333	1990,2604	410107,8413	112379,9755	9	9	14
32m_mopping_happy_left.avi	32	mopping	happy	left	14072,5537	388,2899	9	8	15	6,5027	22	4	527,9125	404,213	117,8347	14,973	5	5	27,75	10,9659	43,0	18,0	31,575	17,5002	323,3983	8,4798	6	5	24	15,0333	45,0	13,0	11,44	11,7287	38052,595	4494,2477	7	7	18,6667	9,2664	29	4	6532,5333	4998,101	990311,8198	164049,6722	7	8	15,3333
32m_mopping_happy_right.avi	32	mopping	happy	right	15634,4364	246,8286	10	10	13,2222	2,7739	18	10	231,9667	216,5166	102,1421	7,6485	9	9	14	4,3753	19,0	9,0	9,8	9,1313	323,7967	8,3093	6	5	24	15,5724	46,0	12,0	11,16	11,5554	33067,243	2520,454	8	8	16,1429	6,3882	26	8	3543,8	2950,1352	925713,3025	165746,4108	4	5	29,6667
32m_mopping_angry_left.avi	32	mopping	angry	left	13958,6512	400,8327	9	10	13,625	4,4058	21	8	383,1667	355,276	111,2777	17,4193	8	9	12,7143	6,7999	24,0	6,0	9,2	9,8479	309,8248	14,8076	6	6	23,2	5,1672	31,0	19,0	19,28	10,0996	34465,1636	5647,5293	11	11	11,2	6,07	24	3	2294,85	3791,0988	718920,1785	219513,2572	7	8	13,8333
32m_mopping_angry_right.avi	32	mopping	angry	right	15650,7669	336,4281	9	8	15	5,0427	24	10	557,025	382,3169	120,7074	8,5531	12	11	10,9091	3,4192	16,0	7,0	9,8818	7,0323	310,3438	14,6658	6	6	23,2	4,8683	29,0	19,0	18,92	10,1619	37379,1884	2073,7858	12	11	10,9091	4,6358	22	6	2943,7091	2164,3822	822827,5719	250420,9297	7	7	16,3333
04m_sweeping_angry_left.avi	4	sweeping	angry	left	13555,3934	447,6183	8	7	17,1429	7,9462	28	9	651,1286	547,9439	107,6182	13,4557	4	4	31,3333	5,5076	35,0	25,0	35,5333	8,6364	305,1421	11,8615	5	5	27,25	12,2031	41,0	16,0	25,325	15,777	32781,2314	3794,4689	7	7	19,6667	9,5638	34	9	5126,5833	5114,4803	965066,7653	170326,7249	6	6	20,6
04m_sweeping_angry_right.avi	4	sweeping	angry	right	15788,7917	354,687	8	7	17,1429	5,113	27	12	610,3429	412,9569	113,6463	5,7352	10	10	13,1111	4,2262	23,0	9,0	9,2444	5,8862	304,7917	11,8785	6	6	21,8	7,8549	35,0	16,0	20,1	16,5793	34632,6165	2137,3304	9	9	14,625	6,5452	25	9	3283,2	2457,95	1250227,248	170867,2505	7	8	17,3333
04m_mopping_angry_left.avi	4	mopping	angry	left	13495,8364	476,7887	6	5	24	8,5732	37	13	845,46	494,0084	105,6876	12,2113	7	6	20	12,4097	36,0	11,0	16,8	14,0275	319,8579	8,9836	5	4	30	12,4633	43,0	17,0	19,725	11,2229	33789,7554	3852,6188	9	8	15	7,7644	28	6	4109,225	3637,7671	623143,443	131303,7779	5	5	25,25
04m_mopping_happy_right.avi	4	mopping	happy	right	15975,7702	450,6996	8	8	16	9,0185	30	7	412,6714	440,2829	118,1438	6,9263	7	7	18,3333	9,5009	32,0	11,0	13,4667	8,4265	322,5405	9,3186	5	5	28,25	6,7515	34,0	21,0	19,7	11,0309	38092,6331	2341,3957	7	7	18,8333	10,3231	32	10	4234,3333	2402,611	962409,7835	143072,7087	6	6	21,4
10m_mopping_angry_right.avi	10	mopping	angry	right	13595,7653	365,605	11	11	11,4	4,115	18	6	459,98	392,9185	135,0628	5,4832	13	13	9,1667	2,8231	13,0	5,0	5,925	5,555	268,0893	7,5414	10	10	12,6667	4,7697	24,0	8,0	11,4111	8,043	36178,7107	1173,9607	12	12	10,1818	6,4779	23	3	1372,9727	1312,605	1098846,828	237056,0854	7	7	17,8333
10m_sweeping_happy_right.avi	10	sweeping	happy	right	13759,1041	436,4243	9	8	15	4,5981	20	8	759,6625	382,9939	131,6463	10,3945	6	7	19,2	8,0436	31,0	10,0	20,7333	14,2832	281,3603	11,9693	5	4	30	2,1602	33,0	28,0	32,3	9,7857	36924,0132	1790,9826	14	14	8,6923	4,0699	14	2	1544,1615	2088,8354	996123,1289	203241,3051	5	6	24,5
10m_mopping_happy_right.avi	10	mopping	happy	right	13796,7653	455,2759	9	9	14,125	7,5676	22	2	381,8125	344,1654	112,5306	8,7037	6	7	21	8,7464	33,0	12,0	11,8333	7,9255	297,7339	8,5048	5	5	29,5	8,3865	38,0	18,0	18,2	9,3363	33474,0149	2382,6238	6	7	21,2	7,8549	32	14	3014,7833	1579,3393	669236,7983	182026,6221	4	4	32,6667
26f_sweeping_happy_left.avi	26	sweeping	happy	left	11467,519	266,068	10	9	13,3333	7,3485	24	2	278,1111	301,5558	105,1983	10,5622	5	6	23	13,5401	39,0	6,0	17,58	13,2556	302,9058	6,9416	6	6	23,6	8,9051	35,0	10,0	13,92	8,8575	31855,2231	3112,1698	5	6	23,5	4,1231	29	19	5923,06	3035,0353	849975,0843	235476,0033	5	5	23
26f_sweeping_happy_right.avi	26	sweeping	happy	right	12519,8496	233,5067	7	7	18,6667	5,5377	23	8	325,55	163,241	95,3752	11,6002	8	8	15,8571	8,5912	26,0	7,0	18,6571	17,0029	302,5091	6,7469	8	8	16,8571	7,4482	25,0	7,0	9,8286	9,2699	28791,9124	3051,5557	8	8	15,8571	8,3152	26	7	4959,0571	4440,2297	721346,4678	199368,5944	6	6	17,6
26f_mopping_happy_left.avi	26	mopping	happy	left	11037,7091	410,7726	9	9	14,875	5,9866	22	5	472,7625	515,1219	100,2413	11,4308	8	8	16,5714	7,9552	33,0	8,0	18,1714	14,965	285,5983	14,7027	8	8	16,8571	5,2735	25,0	9,0	15,1286	13,2796	28657,0017	3722,2827	8	8	16,5714	2,1492	19	13	5947,1429	4634,7917	574890,8479	131476,5973	8	9	14,7143
26f_sweeping_angry_left.avi	26	sweeping	angry	left	11343,8793	527,68	13	13	9,5	5,3683	18	2	327,1917	362,1252	95,3521	12,9535	10	10	12,8889	4,0139	18,0	7,0	14,0222	10,861	295,8579	10,6537	8	9	16,1429	0,89974	17,0	15,0	16,45	8,7259	28253,0165	4235,5401	9	9	14,625	2,3867	17	11	5214,775	2940,1558	725299,0165	208753,9836	8	8	15,5714
26f_sweeping_angry_right.avi	26	sweeping	angry	right	12230,9736	344,8054	11	10	12	4,8074	20	6	394,84	312,9053	99,6777	9,2392	11	11	11,4	4,0332	17,0	6,0	10,95	9,0118	296,0975	10,2371	8	9	16,1429	0,89974	17,0	15,0	16,0625	8,2607	29442,1603	2066,1068	12	12	10,3636	4,0564	17	5	2775,3545	1899,1902	789384,5868	144391,9588	8	8	15,4286
26f_mopping_angry_left.avi	26	mopping	angry	left	11175,8314	317,6222	12	12	10,8182	2,4827	16	9	212,6182	176,362	75,881	5,2465	11	11	11,7	4,9453	21,0	6,0	2,98	4,3007	290,0826	9,9259	12	11	10,9091	1,6404	15,0	9,0	12,8545	7,7762	21998,3686	1548,2004	12	12	10,7273	2,7236	15	6	1108,7455	1423,0202	473059,2959	139880,7597	11	12	10,6
26f_mopping_angry_right.avi	26	mopping	angry	right	11733,4562	146,1119	12	12	10,2727	1,3484	13	9	217,8	116,9786	132,0694	12,2769	11	12	10,5	1,5811	14,0	8,0	14,1	7,8254	291,0793	9,3715	12	11	10,9091	1,6404	15,0	9,0	11,9636	7,2956	38317,3306	2535,4466	11	12	10,6	1,7764	13	7	2568,5	1424,3701	505244,2909	165138,8963	10	11	11,6667
31f_sweeping_happy_left.avi	31	sweeping	happy	left	11251,6562	406,6077	7	6	20	5,5498	29	14	669,2333	428,687	91,5455	12,3323	7	6	20	5,933	28,0	13,0	25,3333	13,9039	294,8694	11,4902	5	6	24,75	1,5	26,0	23,0	29,68	6,7186	26856,324	2737,6056	7	6	20	6,1968	30	14	5527,7333	3004,1944	524316,1851	113348,8391	7	7	17,5
31f_sweeping_happy_right.avi	31	sweeping	happy	right	12254,2645	438,418	8	8	15,4286	8,6959	25	3	769,8	616,6839	97,0595	7,591	9	10	14,375	6,255	25,0	7,0	13,1333	8,8174	293,3934	11,9731	5	6	24,5	1,291	26,0	23,0	30,84	6,9191	28515,1058	2900,9017	9	10	13,5	3,8914	23	11	4484,0111	3440,0018	658181,3421	82118,4767	7	8	17,6667
31f_mopping_happy_left.avi	31	mopping	happy	left	11001,4529	334,9586	10	9	13,3333	5,0744	22	8	366,0889	324,6422	87,0347	3,8448	9	8	15	7,2506	25,0	3,0	6,825	5,1297	278,5372	15,9976	9	9	14,5	3,8545	22,0	8,0	19,975	16,1758	24212,0826	1362,7427	11	10	12	4,9666	21	7	1377,8	1322,1115	668039,6529	148956,0214	10	11	12
31f_mopping_happy_right.avi	31	mopping	happy	right	11980,6132	394,2338	8	8	14,7143	2,9841	18	10	669,8143	461,0087	101,795	15,6328	11	11	11,5	2,7988	17,0	7,0	13,39	11,7016	276,3355	15,8701	9	9	14,5	3,6253	21,0	8,0	19,925	16,0333	27970,9355	3573,7875	11	11	11,4	2,4585	15	7	2749,02	1711,0873	917418,6314	130279,9369	10	10	11,8889
29f_mopping_happy_right.avi	29	mopping	happy	right	13682,1471	232,8248	7	8	19	11,0995	33	4	271	254,8151	157,6512	21,7115	4	5	27,3333	8,5049	37,0	21,0	32,975	13,3765	299,0231	8,0058	5	4	30	6,1644	38,0	23,0	19,825	6,1778	47055,2876	6027,2966	4	5	27,6667	8,9629	38	22	6940,45	3908,1003	952802,6215	175070,7143	4	5	25
29f_sweeping_angry_left.avi	29	sweeping	angry	left	12901,4231	209,2216	9	10	12,5	2,2678	16	9	239,1667	122,3458	140,1273	14,2293	8	8	15	2,708	20,0	12,0	15,9286	11,8227	283,4182	12,6903	8	8	16,4286	3,5051	21,0	12,0	22,3286	11,8112	39556,0215	2986,4662	11	12	9,2	6,4429	21	2	1629,6455	2377,1243	1050714,086	178132,5083	8	9	11,8571
29f_mopping_angry_left.avi	29	mopping	angry	left	12730,6463	346,2725	12	12	10,6364	2,9419	15	6	262,7	238,8827	134,8595	7,3902	11	11	11,5	3,504	20,0	7,0	6,37	4,1682	257,4496	17,8322	9	8	15	9,6954	38,0	9,0	12,15	12,0628	34696,6711	2669,9858	12	11	10,9091	6,3632	25	4	1712,6273	1700,6372	828141,2909	135121,7141	8	8	15,8571
29f_mopping_angry_right.avi	29	mopping	angry	right	13132,9372	586,0024	12	11	10,9091	2,5082	15	6	414,6	435,5787	112,2083	11,1277	11	10	12	5,3541	20,0	5,0	9,42	8,6596	256,4843	18,1937	9	8	15	9,6954	38,0	9,0	12,4375	12,3189	28668,276	2235,6983	13	12	10	2,2962	13	6	2528,5833	2354,9095	1012973,352	167165,3699	9	10	12,375
07f_paint_brush_happy_left.avi	7	paint_brush	happy	left	16705,5587	240,4389	10	11	12,5556	4,8762	20	7	301,02	270,673	90,5355	7,0467	9	10	13,125	3,9799	20,0	6,0	5,8889	7,569	374,5058	1,2372	5	5	29,25	18,9803	51,0	7,0	0,875	0,99678	33903,9207	2614,0418	8	9	15	5,7735	23	6	2495,5625	2903,2195	438483,1537	211659,227	7	7	19,5
07f_paint_brush_happy_right.avi	7	paint_brush	happy	right	18344,4959	246,2811	9	9	14	6,1179	23	3	285,2375	234,1729	156,0165	9,9487	8	8	16,8571	6,7929	30,0	11,0	15,7571	10,1488	383,1537	0,42013	5	5	29,75	18,7328	51,0	8,0	0,875	0,56505	59778,1901	3814,0192	8	8	16,8571	6,7929	30	11	5996,0714	3819,2014	787152,7868	350616,2255	9	9	14,5
07f_sanding_happy_left.avi	7	sanding	happy	left	16115,1207	307,2379	12	12	10,6364	1,206	13	8	289,2909	130,7823	108,3785	8,3146	7	7	18,8333	13,2577	44,0	9,0	4,2833	5,2052	344,0893	5,1365	12	11	10,9091	1,7003	13,0	8,0	2,0909	1,4524	37257,7554	2428,9821	12	12	10,2727	7,951	27	2	762,7818	1391,106	763659,0926	204477,3963	11	11	10,3
07f_sanding_happy_right.avi	7	sanding	happy	right	17515,557	587,9339	10	10	13,1111	5,2546	24	6	220,8111	283,8225	133,7372	6,8486	12	12	10,7273	1,4894	12,0	7,0	13,2909	4,9078	343,4364	5,4839	12	11	10,9091	1,3751	13,0	9,0	2,1455	1,4118	45953,8876	2861,823	12	12	10,7273	1,4894	12	7	4702,8818	1742,0592	718566,919	209999,4475	9	10	12,125
07f_wiping_happy_left.avi	7	wiping	happy	left	15885,6165	450,7331	8	8	16,5714	3,7353	21	10	659,4	383,8312	143,481	17,9102	6	6	19,2	6,0992	29,0	14,0	25,02	16,9743	319,3669	7,2972	8	8	16,7143	8,077	30,0	8,0	8,7143	10,0933	45728,1653	5012,8014	10	10	12,2222	6,815	20	2	3662,1889	4230,9577	1155684,631	266759,8776	5	6	20
07f_wiping_happy_right.avi	7	wiping	happy	right	17743,5802	258,4172	8	7	17,1429	3,132	22	14	293,7143	204,156	149,6099	21,674	7	7	19,8333	3,9707	27,0	15,0	42,1667	16,5175	318,6331	7,4489	7	7	19,5	10,6724	38,0	10,0	10,2833	10,5684	47609,4893	6599,4064	8	8	17	3,559	20	10	10648	6500,7683	794075,7769	191578,0607	5	6	21,75
07f_sweeping_sad_left.avi	7	sweeping	sad	left	17480,3983	376,6694	8	9	13,2857	5,219	21	6	341,7625	297,3836	115,7603	14,3002	6	7	23,2	8,3487	35,0	12,0	23,3	17,387	355,8876	4,2879	7	7	18,5	8,5965	25,0	4,0	6,4	4,7841	41173,2198	4919,8202	6	7	23,2	8,6139	35	11	7812,4	5832,9505	954026,9702	180180,0473	7	7	14,6667
07f_sweeping_sad_right.avi	7	sweeping	sad	right	15749,0496	516,0465	10	9	13,3333	4,6098	22	6	416,0333	361,2381	96,7339	14,3787	7	7	19	14,1704	46,0	8,0	11,8333	15,3072	359,0298	4,3384	6	7	21,8	5,2631	27,0	13,0	7,2833	4,343	34722,8909	5115,1601	8	8	16,2857	7,017	27	7	3940,7714	5306,2456	1108907,456	257598,35	6	6	20,2
07f_mopping_sad_left.avi	7	mopping	sad	left	17498,6446	244,0668	7	7	18	8,8091	31	6	310,4333	266,9014	108,9537	15,549	6	6	22,6	10,3102	39,0	13,0	24,58	19,802	360,9521	1,9204	6	5	24	19,799	52,0	2,0	1,86	2,1438	39330,3289	5641,8989	6	6	22,6	10,3102	39	13	8849,72	7158,7279	696549,3983	285698,1983	5	5	27
07f_mopping_sad_right.avi	7	mopping	sad	right	15387,6843	719,3756	7	8	17,1667	6,3692	27	8	718,8143	698,5913	94,4099	9,8403	7	7	18,1667	3,8166	25,0	15,0	9,3	9,6602	362,795	2,1389	5	5	27,5	20,0915	53,0	7,0	2,35	2,2672	34233,5289	3376,9802	9	9	13,75	5,7508	20	6	2480,4	3138,5148	546248,4463	163838,6948	6	7	20
07f_paint_roller_sad_left.avi	7	paint_roller	sad	left	16120,7091	784,1975	5	5	29	2,4495	32	26	2053,875	242,0704	108,5041	18,6656	5	5	27,25	5,8523	34,0	20,0	34,55	15,6974	376,1455	1,2458	4	4	36,6667	14,0475	50,0	22,0	1,2	0,74833	40797,2264	6923,7752	6	6	21,8	8,3187	34	14	10351,64	7505,935	839932,514	205695,3038	5	6	22,75
07f_paint_roller_sad_right.avi	7	paint_roller	sad	right	18959,9785	286,0866	5	5	27	6,2183	32	18	729,725	179,4567	156,4116	15,349	6	6	20,8	8,6429	34,0	14,0	20,34	14,9812	382,7256	0,95573	5	5	26,75	11,4419	43,0	17,0	1,575	0,7363	59857,8926	5817,0351	6	6	20,8	9,1214	34	12	7806,42	5714,3179	1259151,737	277719,5032	6	6	20,6
07f_paint_brush_sad_left.avi	7	paint_brush	sad	left	17216,3421	155,0619	12	12	10,4545	1,9679	13	7	264,6364	157,3689	90,9587	4,8071	12	11	10,9091	3,2697	17,0	4,0	6,2545	5,3024	377,276	0,51592	7	7	19,5	15,8588	49,0	6,0	1,0333	0,64291	34316,5256	1814,3559	12	11	10,9091	3,239	17	4	2363,2364	1977,8595	672578,6	135202,2451	9	10	13
07f_paint_brush_sad_right.avi	7	paint_brush	sad	right	18084,0347	345,4939	6	7	20,8	1,0954	22	19	868,9	246,5116	146,2628	6,554	8	9	15	4,6547	23,0	11,0	9,15	7,7382	381,8579	0,4861	8	8	16,2857	8,6548	25,0	2,0	0,9	0,69614	55851,0744	2494,0798	8	9	15	4,6547	23	11	3472,8125	2893,4033	706043,8711	133867,2894	7	8	17,5
07f_sanding_sad_left.avi	7	sanding	sad	left	16891,1041	223,7347	11	11	11,9	2,8848	18	8	318,06	177,2301	122,1405	8,7019	7	7	15,6667	10,8197	36,0	6,0	8,5333	10,1882	343,6281	3,5263	9	9	14,875	5,3835	27,0	10,0	3,375	2,4925	41956,6198	2848,2926	9	9	11,75	6,0886	22	2	2048,375	2808,5951	684523,3008	98032,1366	12	12	10,4545
07f_sanding_sad_right.avi	7	sanding	sad	right	16748,9669	317,4635	7	7	19,6667	12,7384	45	11	249,1167	265,0211	123,762	7,9259	10	10	13	1,5811	15,0	10,0	15,2222	5,4171	342,8397	3,748	9	9	14,875	5,2491	27,0	10,0	3,1375	2,4481	42445,8017	2950,461	10	11	12,8889	1,6915	15	10	5014,21	2303,6029	1013815,22	341859,0569	7	7	15,5
07f_wiping_sad_left.avi	7	wiping	sad	left	15903,9967	394,0495	9	10	13,375	4,3732	19	6	498,6889	397,1404	137,7306	15,3547	7	8	17	6,6933	26,0	8,0	13,1571	8,7931	319,1207	2,154	9	8	15	4,5356	21,0	9,0	3,05	2,014	43926,8479	4674,1684	7	8	17	6,4807	27	9	3922,8429	2627,567	628716,0893	99398,3287	8	8	16,1429
07f_wiping_sad_right.avi	7	wiping	sad	right	17741,3256	244,6905	8	7	17,1429	4,6701	27	14	198,4857	146,0657	145,4612	22,2192	7	7	19,8333	4,6224	27,0	14,0	40,65	15,5498	318,6413	2,3862	11	10	12	5,4772	20,0	3,0	2,53	2,215	46320	6887,4218	7	6	20	4,1473	27	15	13520,2333	3144,2432	793515,562	240148,8613	5	6	25,5
07f_sweeping_angry_left.avi	7	sweeping	angry	left	17563,4777	448,9355	10	9	13,3333	6,0828	24	6	617,0444	441,0433	117,3074	8,2011	11	10	12	4,5704	20,0	6,0	11,54	8,2506	346,6099	5,9123	7	7	19	4,0988	22,0	12,0	11,9	4,7646	40666,4331	2938,8989	11	10	12	4,714	20	6	4376,88	3372,0973	787459,2397	195075,5536	7	7	18,8333
07f_mopping_angry_left.avi	7	mopping	angry	left	17630,962	221,2185	12	11	10,9091	3,7001	17	6	291,4	201,4377	114,7785	7,5304	8	9	16,1429	6,9864	29,0	8,0	9,6625	6,7166	336,4529	4,6045	6	6	22,8	19,3701	57,0	11,0	4,56	5,5263	38625,0264	2697,302	8	9	16	7,0711	29	8	3269,8	2308,5242	653862,5835	188797,6971	6	6	22
07f_paint_roller_angry_left.avi	7	paint_roller	angry	left	15937,2496	397,6065	6	7	21,4	2,6077	23	17	982,5333	334,6433	123,6116	19,1917	7	8	18,5	6,9498	24,0	5,0	26,5	18,365	377,5736	0,82541	5	5	29,75	13,7447	44,0	17,0	0,925	0,64973	46660,4397	7172,2591	7	8	18,3333	6,9186	24	5	9977,7286	6901,8403	493442,9917	112432,5257	8	8	16,2857
07f_paint_roller_angry_right.avi	7	paint_roller	angry	right	19066,4033	216,227	7	6	20	4	23	12	514,6	214,2739	161,5785	13,135	7	8	17,6667	6,802	28,0	7,0	14,7143	10,2251	384,1736	0,46543	5	5	28,25	20,3367	57,0	12,0	1,2	0,58554	62074,1769	5048,6506	8	9	15,1429	4,2594	19	7	4947,15	4065,6839	685735,7322	178129,9652	11	11	11,4
07f_paint_brush_angry_left.avi	7	paint_brush	angry	left	16319,4694	443,4252	9	10	13,625	5,2898	22	7	645,5667	638,4014	88,8909	15,0672	7	8	18,3333	4,3665	26,0	15,0	16,6714	18,1362	377,314	0,74468	3	3	58	16,9706	70,0	46,0	1,3	0,62183	33547,5074	5737,3613	7	8	18,3333	4,3665	26	15	6313,9143	6876,5457	253354,8777	56602,3654	7	8	18,5
07f_paint_brush_angry_right.avi	7	paint_brush	angry	right	18735,0876	166,3425	8	7	17,1429	3,9761	24	12	377,8571	196,1499	169,4628	12,7508	8	8	16,1429	2,6726	20,0	12,0	21,7286	14,4968	382,2645	0,70437	3	2	60	14,1421	70,0	50,0	1,25	0,5	64777,1289	4846,3441	8	8	16,1429	2,6726	20	12	8295,2	5544,8878	595885,3736	121393,0802	8	9	15,5714
07f_sanding_angry_left.avi	7	sanding	angry	left	16294,2876	455,7474	12	11	10,9091	2,2563	13	6	376,0364	302,5186	123,8893	10,3949	8	9	13,7143	4,5722	24,0	11,0	8,9625	6,5504	345,2132	7,1995	11	11	11,9	1,5239	14,0	10,0	3,97	2,5359	42696,1223	2786,0315	10	11	12,6667	3,4641	20	7	2373,85	2042,9679	617490,524	131596,0127	11	12	11,4
07f_sanding_angry_right.avi	7	sanding	angry	right	17584,4182	813,2625	11	12	11,6	2,3664	17	8	194,8091	399,2847	126,9603	5,1139	11	11	11,9	1,5951	15,0	9,0	11,44	4,3917	344,2231	7,0418	11	11	11,9	1,1005	14,0	10,0	3,69	2,3642	43703,0777	1909,1287	11	11	11,9	1,5951	15	9	4361,28	1529,0325	726292,2347	232437,2798	9	10	13,375
07f_wiping_angry_left.avi	7	wiping	angry	left	15754,3355	427,3136	10	10	12,8889	2,2048	16	9	446,9667	316,7715	145,7636	15,1478	9	8	15	3,9279	24,0	12,0	14,3125	9,8674	314,4231	3,7733	9	10	13,375	0,74402	14,0	12,0	7,1111	3,9759	45783,0413	4347,6734	9	9	14,875	3,6425	23	12	3311,0125	3073,7859	701518,4364	254616,0496	9	9	14,875
07f_wiping_angry_right.avi	7	wiping	angry	right	17571,5107	131,4614	10	10	12,8889	2,5221	15	7	189,6333	116,4168	152,4149	21,3025	10	10	13	1,7321	16,0	11,0	38,2444	10,3618	313,5355	4,0108	9	10	13,25	0,70711	14,0	12,0	7,3222	4,0753	47777,714	6693,9567	10	10	13	1,6583	16	11	11599,5	3287,7068	694686,7702	124992,1138	9	9	13,625
07f_sweeping_happy_right.avi	7	sweeping	happy	right	15162,9256	835,8007	8	8	16,1429	9,9403	30	2	587,0429	611,7815	116,4727	19,1567	5	6	28,25	11,5289	45,0	19,0	25,26	18,3235	357,9835	5,3239	5	5	29	8,2865	41,0	23,0	5,625	4,4187	41627,6066	6496,1532	6	7	22,6	4,0373	27	18	7333,8	6625,8797	736663,2298	344279,3667	6	7	19
07f_mopping_happy_left.avi	7	mopping	happy	left	17595,4	258,1971	7	6	20	11,0995	35	7	400,7167	322,9445	112,3521	12,0894	6	6	22,4	11,2827	36,0	7,0	19,92	14,287	351,3157	2,1299	7	8	17,3333	3,559	21,0	12,0	2,9429	2,0672	39469,8479	4244,4562	6	6	22,4	11,2827	36	7	6866,22	5069,5373	493376,8992	125339,2375	7	7	16,6667
07f_paint_roller_happy_left.avi	7	paint_roller	happy	left	15658,4661	513,7654	5	5	27,25	2,5	30	24	1222,125	299,3568	110,5306	18,8365	6	7	20,8	8,7006	30,0	8,0	20,7	17,8375	376,719	0,86432	7	6	20	10,2567	38,0	10,0	0,96667	0,65966	41629,9901	7040,5584	6	7	20,6	8,8204	30	8	7814,2333	6733,74	417607,3355	136621,9587	7	8	17
07f_paint_roller_happy_right.avi	7	paint_roller	happy	right	19166,114	269,5872	6	5	24	4,5277	27	16	581,72	289,6837	166,6446	13,0808	7	7	19,5	6,8044	27,0	11,0	16,3833	10,7931	383,0876	0,66678	6	6	20,4	14,5534	41,0	6,0	1	0,71802	63836,5355	4978,4904	7	7	19,3333	7,0616	27	10	6326,0667	4144,266	947154,238	272333,5408	7	8	15,1667
17m_paint_brush_happy_left.avi	17	paint_brush	happy	left	15471,9322	183,5894	9	8	15	6,3019	24	8	336,2	210,5064	102,3752	5,7285	5	6	25	5,4772	31,0	18,0	6,76	4,0075	368,4479	1,1978	7	8	16,6667	9,6678	27,0	2,0	1,5143	0,90711	37724,3207	2187,9636	7	8	16,6667	10,6333	31	4	1776,0571	1677,5884	472826,2116	78743,5582	6	6	21,4
17m_paint_brush_happy_right.avi	17	paint_brush	happy	right	17273,5537	194,6941	8	9	14,5714	10,3579	25	2	149,3875	205,0161	178,2496	7,914	6	7	20,4	10,3102	26,0	2,0	17,8333	10,5726	372,9107	0,95811	6	7	19,2	8,6139	28,0	9,0	1,5833	0,93598	66476,724	3057,5483	5	6	25	1,1547	26	24	8274,86	2728,8223	545346,6149	73385,5751	6	6	21,8
17m_sanding_happy_left.avi	17	sanding	happy	left	14940,3091	271,319	12	12	10,8182	3,8683	19	4	144,4909	116,17	122,5818	3,4858	3	4	52,5	24,7487	70,0	35,0	4,5667	3,9667	281,9702	1,6504	11	10	12	3,559	19,0	6,0	1,88	1,4958	34565,2843	1032,9407	8	8	16,5714	9,1443	30	9	655,2857	723,8364	541150,6777	77854,6347	7	8	17,6667
17m_sanding_happy_right.avi	17	sanding	happy	right	14345,6198	285,7833	12	11	10,9091	5,0686	24	5	112,3	91,5244	129,3074	9,1829	14	14	8,7692	2,5869	12,0	6,0	15,9308	13,6514	279,281	1,6126	11	10	12	4,1899	22,0	7,0	1,85	1,5091	36104,2661	2506,2987	14	14	8,7692	2,5869	12	6	4360,6	3693,8517	547542,7719	113323,5861	11	11	11,4
17m_wiping_happy_left.avi	17	wiping	happy	left	15798,6909	226,6889	12	11	10,9091	3,7538	16	4	354,3364	286,9008	147	13,7005	5	5	26,75	14,9081	46,0	10,0	13,3	15,7716	270,4182	3,512	7	6	20	5,3666	27,0	14,0	7,6667	4,1546	39735,1736	3537,7488	5	5	26,75	8,9582	38	17	3729,925	3740,7042	643906,3835	224593,135	9	10	12,25
17m_wiping_happy_right.avi	17	wiping	happy	right	14007,6727	166,7113	7	8	18,1667	4,3089	24	13	228,1857	136,126	145,8116	21,7976	7	8	18,3333	3,9328	23,0	14,0	48,5286	19,1773	267,9603	3,8357	8	7	17,1429	4,5617	24,0	11,0	6,9714	4,3507	39012,4562	5479,6441	7	8	18,3333	4,0332	24	14	12388,2429	4637,2274	491827,5074	150714,6644	7	8	18,5
17m_sweeping_sad_left.avi	17	sweeping	sad	left	16851,524	1105,1354	6	6	21,8	23,5308	49	3	1076,86	1401,1883	127,0033	27,8918	3	3	53	9,8995	60,0	46,0	61,6	28,5157	352,0116	1,3634	7	6	20	12,474	40,0	6,0	1,7	1,6437	44724,2231	9892,4254	4	4	35	25,632	59	8	14609,0333	13745,6494	1039343,074	191510,2047	5	6	24,25
17m_sweeping_sad_right.avi	17	sweeping	sad	right	15407,0595	1691,9586	4	4	36,3333	28,3608	57	4	2307,5	2246,9932	114,4545	15,8916	3	3	54	9,8995	61,0	47,0	36,95	13,7709	351,114	1,9385	5	5	29,25	17,1731	52,0	15,0	2,65	2,2545	40158,8992	5358,941	4	4	36	23,0651	62	18	8410,0667	7173,7344	977079,4595	251714,2184	7	7	17,6667
17m_mopping_sad_left.avi	17	mopping	sad	left	16659,686	1131,2699	5	6	21,5	24,9332	58	2	1046,18	1500,9045	121,6083	24,8349	3	4	38,5	2,1213	40,0	37,0	39,6667	31,1409	355,2711	1,4995	6	5	24	20,4817	59,0	6,0	1,86	1,7102	43183,5537	8721,2184	7	7	16,5	13,8672	33	3	5511,3167	9929,4921	493279,8364	139665,576	3	4	37
17m_mopping_sad_right.avi	17	mopping	sad	right	16352,4364	1194,7285	3	2	60	4,2426	63	57	3229,2	290,7063	109,6975	10,8382	5	5	29,5	14,0594	50,0	19,0	12	12,9712	354,8678	1,1333	5	6	23,5	7,5939	31,0	14,0	1,68	1,3538	38924,1438	3800,5011	6	6	23,6	7,0214	34	16	3393,1	4298,0404	744660,681	317806,237	2	3	72
17m_paint_roller_sad_left.avi	17	paint_roller	sad	left	14739,7107	239,7862	6	5	24	10,9545	39	11	268,86	317,2608	98,8017	5,7563	2	3	65	0	65,0	65,0	12,8	6,9282	365,0512	0,63168	7	7	17,6667	7,3121	29,0	8,0	0,71667	0,38573	36068,038	2107,6421	4	4	31,6667	29,023	65	12	1992,9	2576,8918	463625,2711	56463,8003	4	5	34,3333
17m_paint_roller_sad_right.avi	17	paint_roller	sad	right	18333,6694	47,4175	10	11	12,3333	8,3066	25	3	37,25	42,8721	181,2694	16,1026	3	4	34,5	13,435	44,0	25,0	21,2	25,1348	371,1207	0,7153	4	4	31,6667	6,8069	37,0	24,0	1,4333	0,69761	67282,3405	6064,2064	3	4	34,5	12,0208	43	26	8024,7667	9414,8168	605677,2479	121186,9224	5	5	27
17m_paint_brush_sad_left.avi	17	paint_brush	sad	left	15483,7851	235,4529	6	6	21,2	8,4971	33	11	373,62	328,4027	101,9058	9,4127	5	6	27	22,6421	56,0	9,0	6,74	9,254	365,5355	0,55511	4	4	37,3333	8,5049	46,0	29,0	0,93333	0,80664	37253,643	3479,8368	5	6	26,5	23,1876	56	7	2521,92	3421,1385	368262,8529	99794,9433	7	8	18
17m_paint_brush_sad_right.avi	17	paint_brush	sad	right	17895,3207	122,8527	7	6	20	5,2536	26	14	154,5667	160,5959	151,2496	23,0541	4	5	32,3333	1,5275	34,0	31,0	24,95	26,2584	373,686	0,73159	5	6	26	10,924	42,0	19,0	0,96	0,55618	56532,5983	8687,3397	4	5	32,6667	1,1547	34	32	9425,55	9867,8059	449944,7455	128049,1836	6	7	19,6
17m_sanding_sad_left.avi	17	sanding	sad	left	15548,3157	323,9023	5	6	28,25	18,3916	51	6	471,42	421,9804	127,5107	0,46112	6	6	21,6	11,929	37,0	12,0	0,74	0,58916	302,805	2,0972	7	6	20	12,8062	39,0	8,0	2,5	2,5449	38610,8	297,3525	11	10	12	8,8066	32	2	207,59	239,6454	530741,6248	96440,8904	7	7	18,8333
17m_sanding_sad_right.avi	17	sanding	sad	right	15228,8397	267,1501	9	8	15	9,9857	29	3	128,975	218,7498	133,4661	14,6213	5	4	30	15,2315	50,0	14,0	29,85	17,027	301,2678	2,0417	6	5	24	12,1037	41,0	8,0	2,98	2,4138	40204,2	4365,1867	6	5	24	6,442	32	14	7276,86	5744,8445	526341,6347	100840,0178	5	6	23
17m_wiping_sad_left.avi	17	wiping	sad	left	15812,2231	327,7531	7	7	17,8333	6,4627	28	9	491,45	433,9509	142,5421	5,4582	4	5	28,3333	5,5076	34,0	23,0	8	5,6508	279,8413	3,0605	4	3	40	18,0278	55,0	20,0	7,8	2,2943	39879,6512	1340,5484	6	7	18,8	12,6768	34	3	1140,0833	1268,1072	544641,2264	158937,2687	4	5	29
17m_wiping_sad_right.avi	17	wiping	sad	right	14065,5653	134,5951	6	6	18,4	9,5551	33	8	108,68	88,0314	152,638	24,1911	4	5	30	9,6437	41,0	23,0	46	21,3317	277,3124	3,0056	5	4	30	10,3923	45,0	21,0	6,075	3,3053	42268,1107	6303,6333	4	5	29,6667	9,0738	40	23	12075,875	5565,7607	438744,2364	121337,9006	6	6	22,4
17m_sweeping_angry_left.avi	17	sweeping	angry	left	16093,1157	727,8336	10	9	13,3333	5,2915	27	9	1055,0778	445,4672	125,1818	8,0204	11	11	11,9	1,1972	14,0	10,0	16,89	6,3702	292,5388	21,3785	10	9	13,3333	4,8734	26,0	10,0	21,6111	15,4584	36748,9736	4494,4853	11	10	12	1,4142	15	10	7139,1	2582,9835	1371247,063	239747,6997	10	11	11,5556
17m_sweeping_angry_right.avi	17	sweeping	angry	right	14318,3818	426,73	10	10	13	3,2016	21	10	769,9333	317,3352	125,2512	13,0182	8	9	13,5714	3,8235	21,0	10,0	10,6625	9,8476	291,8628	21,2058	10	9	13,3333	4,8734	26,0	10,0	21,5	14,9448	36287,7207	1995,6922	12	11	10,9091	5,9742	23	4	1222,8	1517,7498	1042287,83	177383,2173	10	11	11,4444
17m_mopping_angry_left.avi	17	mopping	angry	left	15906,7868	642,7119	10	9	13,3333	4,4721	22	10	1013,3222	470,6052	125,6479	6,0919	11	11	11,1	3,2128	15,0	3,0	9,51	5,5298	288,4793	17,2494	10	9	13,3333	4,4721	22,0	10,0	17,4556	14,814	36283,5488	3170,1722	11	10	12	3,266	20	8	3903,17	2288,2883	1346239,374	210212,7678	9	10	12,125
17m_paint_roller_angry_left.avi	17	paint_roller	angry	left	14880,1934	478,4842	9	9	14,75	0,70711	16	14	809,175	261,6068	128,5306	21,3848	9	9	14,625	0,51755	15,0	14,0	36,325	14,9336	362,1273	1,7315	11	11	11,7	4,1379	16,0	3,0	1,84	1,4106	46533,8545	7659,0744	9	9	14,625	0,51755	15	14	13178,75	5366,1715	1305793,293	528895,2516	10	11	12
17m_paint_roller_angry_right.avi	17	paint_roller	angry	right	18503,1273	265,2666	9	10	12,75	4,2003	17	3	251,7222	152,4979	159,724	11,0034	9	10	14,125	0,83452	15,0	13,0	25,6	11,5169	368,4231	1,6013	9	10	14,25	1,669	16,0	11,0	2,7778	1,2923	58858,5983	4171,108	9	10	14,125	0,83452	15	13	9818,6778	4290,6334	1512703,007	619353,7608	9	9	14,625
17m_paint_brush_angry_left.avi	17	paint_brush	angry	left	15923,2595	545,7089	13	12	10	3,0151	13	2	505,725	391,4588	134,2446	18,8182	8	8	14,2857	7,017	24,0	7,0	24,4571	20,1858	364,9769	3,2962	12	12	10,8182	4,1187	19,0	3,0	2,9	4,75	49014,086	7048,8024	8	8	14,2857	7,017	24	7	9059,4143	7741,7244	1033937,205	307485,675	11	12	10,4
17m_paint_brush_angry_right.avi	17	paint_brush	angry	right	17479,8248	470,9189	10	11	10,6667	4,5277	18	3	313,26	351,5499	184,4248	21,2788	12	13	9,5455	2,0181	12,0	5,0	21,8333	15,1616	370,762	2,9512	13	13	9,25	2,701	12,0	3,0	2,675	3,8425	68368,4942	7849,7923	11	12	10,5	2,2236	15	7	9058,4	5793,1927	1149191,701	409660,9532	11	12	10,4
17m_sanding_angry_left.avi	17	sanding	angry	left	15977,4298	84,2444	31	32	3,9333	1,964	9	2	54,5903	49,2639	149,4264	1,8316	11	11	11,5	6,6542	25,0	5,0	1,35	1,1767	269,4231	2,2563	18	17	7,0588	3,3442	19,0	4,0	1,9588	1,9346	40255,7306	458,9093	15	15	8,2857	4,3222	16	2	338,5071	336,4968	677272,8198	99883,9509	16	17	6,4667
17m_sanding_angry_right.avi	17	sanding	angry	right	14031,8529	204,0553	15	15	8,5	5,4596	26	4	136,0071	123,6104	140,7025	2,8304	20	20	6,2632	2,7657	16,0	3,0	3,6211	3,1285	266,5835	2,1294	20	19	6,3158	3,3508	19,0	2,0	1,7895	1,7367	37493,9669	823,1935	24	23	5,2174	2,0216	10	2	679,5957	741,3261	611433,8992	123815,8178	10	11	9,4444
17m_wiping_angry_left.avi	17	wiping	angry	left	15650,476	239,8611	18	18	6,9412	3,0098	12	2	260,2294	236,0343	154,7851	15,2651	14	13	9,2308	2,7433	15,0	3,0	8,2	10,8617	268,3207	6,5324	11	12	11,1	2,6437	17,0	8,0	9,7727	5,8265	41473,7554	3666,525	17	16	7,5	3,3466	13	2	1511,3125	1976,4213	1139751,704	324271,0581	13	14	9,6667
17m_wiping_angry_right.avi	17	wiping	angry	right	14048,6711	186,9679	14	13	9,2308	3,9403	17	3	234,1	170,9298	143,6645	28,4143	12	12	10,4545	2,1149	16,0	9,0	39,4273	9,6824	264,3421	7,3338	11	12	11,2	2,3944	17,0	9,0	9,8455	6,2433	37830,9653	7005,7631	12	12	10,4545	2,1149	16	9	9399,7818	2619,0405	988265,0975	132302,4397	11	11	10,3
17m_sweeping_happy_left.avi	17	sweeping	happy	left	16760,2463	460,7179	6	7	19,8	4,4385	25	13	749,5	623,1354	128,2793	12,8589	7	8	17,6667	5,6804	26,0	10,0	17,2571	14,4189	330,2496	19,6685	3	3	49,5	21,9203	65,0	34,0	44	14,7178	42310,8182	4482,8869	8	9	15,4286	3,5523	20	9	5004,775	4595,3	1165655,188	298538,9201	4	5	28,6667
17m_sweeping_happy_right.avi	17	sweeping	happy	right	13521,9322	684,7039	9	8	15	7,1314	27	6	633,6125	771,7467	102,5438	10,8631	5	4	30	22,3159	62,0	11,0	19	11,1289	329,0826	19,2965	3	3	49,5	23,3345	66,0	33,0	46,1	15,1442	33691,1405	3748,3477	7	6	20	5,4037	26	10	3510,45	3588,2876	1180084,626	226074,5455	5	5	21,75
17m_mopping_happy_left.avi	17	mopping	happy	left	16923,8975	471,4299	10	11	11,7778	9,7311	33	2	500,74	601,3836	134,276	16,225	8	8	15	1,5275	17,0	13,0	26,7714	20,479	327,3339	17,7461	4	4	34,3333	8,5049	43,0	26,0	44,1	15,6281	43925,9207	5518,2965	9	8	15	2,8284	19	12	8170,2	7351,2519	1342418,398	332868,9056	6	7	16,4
17m_mopping_happy_right.avi	17	mopping	happy	right	14062,6893	530,2159	6	5	24	12,8841	38	5	787,18	526,6797	106,5884	18,239	6	5	24	20,6519	58,0	7,0	13,96	16,7687	325,0347	18,4488	4	4	34,6667	8,0208	43,0	27,0	45,0667	15,8728	34507,795	5311,926	5	4	30	10,924	37	14	5643,725	4123,7483	1032200,319	222052,5967	5	6	20,25
17m_paint_roller_happy_left.avi	17	paint_roller	happy	left	14622,8512	436,8575	5	4	30	13,1403	43	12	809,925	396,7803	101,5207	7,491	7	7	19,1667	10,5151	29,0	3,0	6,95	7,154	366,7934	3,7611	4	4	33	6,5574	39,0	26,0	8,5333	4,0884	37243,443	2850,8094	5	5	28,75	12,6853	45	14	4289,05	2773,8896	1036917,174	276983,164	3	4	38
17m_paint_roller_happy_right.avi	17	paint_roller	happy	right	18165,7488	227,324	11	11	10,2	7,8145	29	2	115,54	243,0595	188,1041	10,8827	4	4	33,6667	7,0946	40,0	26,0	27,2	15,7769	369,5917	3,8298	4	4	33,6667	2,0817	36,0	32,0	8,5	4,063	69542,8694	4413,1796	4	4	33,6667	6,0277	40	28	11470,1	5553,314	1202709,174	384490,6607	3	4	37
11f_paint_brush_angry_left.avi	11	paint_brush	angry	left	13624,7785	148,2591	7	8	16,1667	4,1673	20	10	208,2143	153,2969	110,9438	10,9168	7	8	17,5	3,2711	21,0	13,0	16,5571	11,5551	339,2727	5,1555	7	7	17	4,4721	24,0	13,0	7,55	4,4166	37622,9934	3569,4453	8	9	15	3,3665	19	10	4745,0375	3758,3618	633154,7537	99589,9471	5	6	23,25
11f_paint_brush_angry_right.avi	11	paint_brush	angry	right	12997,1157	216,9629	7	8	18,8333	8,9536	35	9	189,8143	159,8233	130,5174	16,9206	7	7	17,3333	7,1181	27,0	9,0	20,15	17,5263	344,0711	5,1051	7	7	17	4,4721	24,0	13,0	7,3833	4,1415	44907,3983	5809,4774	8	8	15	6,2716	24	5	6326,3286	6283,439	1010072,37	213472,3795	4	5	28,6667
11f_sanding_angry_left.avi	11	sanding	angry	left	12529,7091	69,4588	12	11	10,9091	4,9488	22	6	56,3	64,2473	100,1752	7,2711	14	15	8,5385	2,4364	15,0	6,0	7,6786	4,7053	302,2496	2,0729	11	10	12	6,7659	28,0	3,0	1,29	1,5141	30278,2314	2221,5265	14	15	8,5385	2,4364	15	6	2268,2071	1402,6236	282251,7901	55258,6145	15	15	8,0714
11f_sanding_angry_right.avi	11	sanding	angry	right	12720,7835	132,0917	13	14	9,5	5,2829	26	7	88,8385	103,8601	103,6843	3,1983	5	5	29,75	24,878	64,0	9,0	2,725	4,5064	302,0017	2,0636	12	11	10,9091	6,4413	28,0	3,0	1,2273	1,4894	31316,4347	1109,0556	11	10	12	10,3064	39	3	421,94	1029,5151	428573,4612	56767,8364	9	9	12,375
11f_wiping_angry_left.avi	11	wiping	angry	left	11878,7091	139,8336	10	11	12,4444	2,3511	17	10	188,14	126,0195	107,0116	13,8702	11	11	11,8	2,6162	17,0	7,0	16,63	8,0311	256,7124	5,379	10	11	12,3333	3,2787	18,0	7,0	4,9	4,4212	27434,0116	3317,3066	11	11	11,7	2,6687	17	7	4197,28	2057,2968	429429,1273	172464,0596	11	12	11,6
11f_wiping_angry_right.avi	11	wiping	angry	right	12488,8215	129,0573	11	11	11,7	2,7101	17	7	149,83	64,6102	155,995	16,1938	11	10	12	1,9437	17,0	10,0	13,91	9,8679	259,5289	5,1089	10	11	12,2222	2,7285	17,0	8,0	4,5	4,1292	40414,4777	3597,1056	12	12	10,7273	3,7971	17	2	2630,0909	2180,2956	846387,8628	180722,5923	8	9	15,2857
11f_sweeping_sad_left.avi	11	sweeping	sad	left	11514,6182	360,9819	10	10	13	7,3993	27	4	389,3778	367,7	94,0826	6,6463	7	6	20	6,4498	29,0	12,0	14,0333	8,5348	276,5471	9,2114	6	5	24	2,4495	27,0	21,0	21,54	3,3281	26068,2215	2508,872	6	5	24	2,4495	27	21	6418,3	1831,2884	819928,395	195861,5563	10	11	10,5556
11f_sweeping_sad_right.avi	11	sweeping	sad	right	12883,8678	277,689	12	11	10,9091	4,4374	19	5	346,3636	263,635	107,1289	9,2517	7	8	16,8333	6,047	26,0	12,0	19,5286	8,4287	277,7455	9,0814	6	5	24	2,2361	27,0	21,0	20,6	3,4973	29679,719	1862,1426	7	8	17	6	26	12	4323,7857	1413,4038	1094294,686	216333,0015	4	5	24,6667
11f_mopping_sad_left.avi	11	mopping	sad	left	11778,3289	246,7198	8	8	16,7143	7,4769	28	4	335,2714	215,5232	85,0926	5,9782	9	8	15	4,1057	22,0	9,0	3,4875	2,2497	299,9752	4,6932	6	5	24	7,3824	35,0	18,0	6,1	4,6229	25523,8645	1799,08	10	9	13,3333	5,5	21	3	1040,8333	812,6569	666918,9934	170420,1907	6	7	11,6
11f_mopping_sad_right.avi	11	mopping	sad	right	13230,9537	251,9239	10	10	12,8889	5,6446	21	3	178,7333	222,5947	93,4545	9,7297	8	8	16,4286	7,9343	32,0	9,0	8,8714	11,623	300,2496	4,4965	6	5	24	7,874	36,0	18,0	5,74	4,4493	28084,4066	3217,2106	8	8	16,4286	7,8498	32	10	2619,0571	3817,4007	910248,2083	230254,8091	8	9	11,7143
11f_paint_roller_sad_left.avi	11	paint_roller	sad	left	13506,9273	227,3412	9	9	14,125	5,41	22	7	343,05	278,4588	97,005	3,2022	7	7	18,6667	7,2847	30,0	11,0	4,8	5,9434	332,9008	4,5058	4	4	31	10	41,0	21,0	10,8333	7,8683	32290,4992	1091,5849	10	10	12,4444	3,3582	17	7	1131,8556	1679,0056	570530,6579	94933,4226	8	8	13,8571
11f_paint_roller_sad_right.avi	11	paint_roller	sad	right	12370,7736	94,4432	12	12	10,8182	9,304	35	3	59,0364	90,5931	165,081	16,043	6	7	15,6	5,4589	22,0	9,0	14,1667	21,0916	337,2083	4,4244	4	4	23,6667	6,4291	31,0	19,0	10,3667	7,2701	55675,1802	5574,8067	6	7	16,8	6,6858	22	6	5015,2667	7241,4812	1174336,488	275494,9677	5	5	22,5
11f_paint_brush_sad_left.avi	11	paint_brush	sad	left	13895,7091	358,2843	7	6	20	7,1274	34	15	274,8833	264,5173	104,7058	8,0775	5	6	22,75	2,5	24,0	19,0	14,48	9,3643	339,6132	17,6429	4	3	40	3	43,0	37,0	10,2667	12,5779	35597,3686	3786,2591	5	6	22,75	3,2016	25	18	4797,06	3431,7393	719948,6909	107801,9115	6	6	18,8
11f_paint_brush_sad_right.avi	11	paint_brush	sad	right	13295,5107	185,7311	6	7	21	5,1478	25	12	263,6667	163,4149	133,2298	19,5402	7	7	18	7,8994	31,0	7,0	12,4833	13,4314	344,2793	18,0039	4	4	39,6667	34,1516	77,0	10,0	10,3	12,5237	45582,8413	5284,2305	8	8	15,4286	4,3534	20	7	3920,5714	4369,3478	744795,2826	104904,7304	5	5	23
11f_sanding_sad_left.avi	11	sanding	sad	left	12427,881	76,2674	13	13	9,25	1,2154	12	7	28,7917	20,1288	115,805	4,2648	13	13	9,8333	0,71774	11,0	9,0	7,9583	2,2357	289,2066	1,2641	10	10	12,6667	3,5355	18,0	9,0	1,2222	0,95027	33490,5322	1239,1326	13	13	9,8333	0,71774	11	9	2240,6	611,8873	450027,0066	130440,6608	10	10	12,7778
11f_sanding_sad_right.avi	11	sanding	sad	right	12932,1124	61,1133	13	13	9,8333	0,83485	11	8	80,575	36,4829	115,1603	0,45871	8	8	15,5714	8,5412	32,0	8,0	0,67143	0,5954	289,1818	1,2509	10	10	12,5556	3,9405	19,0	9,0	1,1444	0,95253	33301,9372	138,8285	19	20	6,2222	3,9041	17	2	86,6474	83,6798	369048,9405	65647,2888	11	12	9,7
11f_wiping_sad_left.avi	11	wiping	sad	left	11856,314	147,533	10	11	12,5556	2,1279	15	9	181,06	95,3009	115,6347	13,8125	10	10	12,4444	2,2423	17,0	10,0	14,7444	9,0655	252,4628	4,1025	10	11	12,5556	1,7401	16,0	10,0	3,33	2,4125	29169,6893	3294,1553	10	10	12,5556	2,0069	17	11	3599,5444	2170,0474	390791,7917	134452,364	10	10	12,5556
11f_wiping_sad_right.avi	11	wiping	sad	right	12632,7223	69,6541	11	12	11,3	2,6687	15	6	129,9636	62,301	166,6314	14,8179	11	10	12	1,8257	14,0	9,0	12,53	8,6821	256,0545	4,013	10	11	12,4444	1,3333	15,0	11,0	2,94	2,2281	42661,7025	3849,8445	11	10	12	1,8257	14	9	2769,78	1996,016	598762,038	180250,3064	6	6	18,2
11f_mopping_happy_left.avi	11	mopping	happy	left	11900,005	301,2955	10	9	13,3333	6,7639	22	5	291,9	285,3324	91,6545	13,0066	8	7	17,1429	9,9235	32,0	9,0	11,7429	14,2229	294,6777	7,3229	6	5	24	7,3144	34,0	14,0	10,3	6,0386	26948,6744	3366,7143	8	7	17,1429	8,9149	31	11	3378,1286	3614,9317	778463,0314	240708,9084	4	4	27,3333
11f_paint_roller_happy_left.avi	11	paint_roller	happy	left	13253,2909	563,7373	7	6	20	14,7919	49	10	634,1333	575,8673	94,0298	5,4821	6	6	23	3,7417	29,0	20,0	5,76	5,7972	310,886	30,1042	6	5	24	6,2849	35,0	19,0	20,26	20,0883	29196,2364	3017,0171	8	8	16,4286	18,3925	57	5	1700,6	2816,1139	798017,7554	277608,3561	6	7	18,8
11f_paint_roller_happy_right.avi	11	paint_roller	happy	right	12541,1124	193,6707	8	8	17	8,2057	27	7	211,9857	271,6555	155,4562	16,4567	5	6	22,5	3,6968	28,0	20,0	20,74	23,8825	316,3785	28,7036	6	6	23,8	13,6821	40,0	10,0	13,58	18,5265	49265,9455	7586,4192	5	6	23,5	3,6968	29	21	9063,18	8610,8802	1358290,25	270370,1018	6	6	19,4
11f_paint_brush_happy_left.avi	11	paint_brush	happy	left	13556,9917	230,9108	8	8	13,8571	3,132	18	9	214,9429	252,599	105,5074	7,3966	8	9	14,7143	1,7995	18,0	13,0	10,5625	6,4886	353,1901	14,3602	5	4	30	12,7279	46,0	15,0	9,575	9,5549	37313,6975	3592,5746	8	9	14,8571	2,1157	19	13	3618,5125	2343,1979	641456,2711	176041,2541	5	6	22,5
11f_paint_brush_happy_right.avi	11	paint_brush	happy	right	13332,519	354,5395	8	9	16	11,9443	42	7	168,6875	177,5698	110,4066	18,1443	10	10	11,6667	4,3589	19,0	3,0	7,4	10,9883	359,0331	15,4783	5	5	29,75	13,6229	48,0	15,0	9,775	9,955	39409,9736	5074,5694	10	11	11,5556	5,5703	19	2	2421,65	3635,0617	726847,4909	238621,3479	4	4	34
11f_sanding_happy_left.avi	11	sanding	happy	left	12423,0479	134,5658	9	9	14,625	13,3944	47	6	65,275	59,2457	104,1207	6,7769	14	13	9,2308	3,4194	17,0	5,0	8,2077	6,8571	290,643	3,5947	9	8	15	5,5806	25,0	7,0	1,8375	2,0529	30261,1289	2003,2292	14	13	9,2308	3,3703	17	6	2357,4	1944,0159	345446,2959	103643,685	11	12	9,7
11f_sanding_happy_right.avi	11	sanding	happy	right	12573,7636	112,2928	10	11	11,5556	4,8505	21	7	108,53	100,1985	102,7455	0,87864	7	6	20	18,2757	55,0	3,0	1,15	0,98026	290,757	3,4365	8	7	17,1429	8,4346	30,0	6,0	1,8714	2,0511	29875,395	526,6569	11	10	12	10,328	32	2	241,32	326,7667	315997,7488	66284,0066	10	10	12,6667
11f_wiping_happy_left.avi	11	wiping	happy	left	11807,6975	211,7274	10	10	12,5556	2,6034	16	9	281,3778	293,4041	115,5587	15,2085	11	10	12	3,5277	19,0	6,0	16,69	12,1634	262,9736	9,8512	10	10	12,6667	3,6401	19,0	8,0	8,5222	6,6528	30353,362	3980,0556	12	11	10,9091	4,5707	17	2	3704,5364	3489,2476	825983,8628	360555,9544	6	6	23,4
11f_wiping_happy_right.avi	11	wiping	happy	right	12403,1289	343,4541	12	12	10,5455	3,1101	16	5	327,5727	294,6422	141,4347	15,1784	8	7	17,1429	4,9473	27,0	13,0	19,7571	20,7983	264,2066	9,196	10	10	12,6667	3,6742	19,0	8,0	8,1667	6,1255	37234,0744	2755,7044	12	11	10,9091	3,5058	17	6	2728,0909	3714,1514	709033,5504	269093,0463	7	7	19,6667
11f_mopping_angry_right.avi	11	mopping	angry	right	13311,2826	147,884	10	9	13,3333	4,5	18	3	212,2333	138,7878	102,0562	6,6757	9	10	14,25	2,4928	19,0	10,0	5,1889	2,7979	286,7058	4,152	9	8	15	2,5071	20,0	13,0	7,55	2,8756	29237,2959	1613,8748	10	11	12,8889	2,0883	15	8	1045,37	605,2295	1009574,879	328504,1913	7	8	17,5
11f_paint_roller_angry_left.avi	11	paint_roller	angry	left	13578,6314	228,5775	9	10	11,625	3,7009	16	8	311,1	196,2699	102,5537	6,3501	6	7	17,8	10,3779	35,0	10,0	8,8667	9,0964	327,3289	8,1477	8	8	15,2857	13,7443	45,0	6,0	3,2143	4,5758	33548,3388	1874,4621	9	10	12,125	5,9866	21	2	1940,8556	2712,849	713700,724	154850,5802	7	7	15,5
11f_paint_roller_angry_right.avi	11	paint_roller	angry	right	12309,9702	202,6924	9	9	14,625	5,8049	24	7	155,9375	137,0201	164,8231	20,286	8	9	13	4,0415	17,0	6,0	17,1125	21,5307	331,8496	7,8462	9	9	13,375	9,2263	34,0	6,0	2,9	4	54691,5636	6912,7256	7	8	15,1667	0,98319	17	14	6606,0429	7184,4538	1518568,542	320097,199	5	6	19,75
09f_paint_brush_angry_left.avi	9	paint_brush	angry	left	12583,3702	155,364	11	11	11,1	2,9231	17	6	240,16	163,2142	109,4479	12,065	6	6	23,4	7,4027	36,0	18,0	13,9	8,0671	317,0545	12,4833	12	11	10,9091	3,7538	17,0	2,0	15,6182	17,1999	34649,1025	3683,0579	9	9	14,625	11,1732	42	8	1961,425	1867,6178	490555,2926	57663,4342	7	7	18,1667
09f_paint_brush_angry_right.avi	9	paint_brush	angry	right	10811,405	312,947	8	8	16,7143	4,5722	22	11	275,2143	227,6645	115,0959	18,8666	8	9	12,8571	3,8483	20,0	8,0	8,8	12,4118	322,919	12,9734	10	9	13,3333	4,1833	22,0	9,0	19,7	17,9024	37146,4975	6162,8955	7	8	15,3333	7,2296	24	6	3820,6286	4595,5649	742716,6744	149270,8177	5	6	22,5
09f_sanding_angry_left.avi	9	sanding	angry	left	11028,0298	51,2527	12	12	10,5455	4,6122	23	4	47,0818	26,7347	83,6793	2,5374	13	12	10	2,5226	15,0	5,0	2,825	2,5003	271,4942	2,5646	13	13	9,6667	0,65134	11,0	9,0	4,325	0,90566	22716,6364	723,4001	15	14	8,5714	1,9499	12	5	567,8643	567,7136	248728,2182	51342,0184	10	11	9,6667
09f_sanding_angry_right.avi	9	sanding	angry	right	11522,6165	41,2644	13	14	9,4167	1,4434	11	6	61,2692	27,2755	112,5653	0,63492	10	10	10,5556	3,7454	20,0	7,0	1,1556	0,57622	272,914	2,4008	13	13	9,6667	0,7785	11,0	9,0	3,8083	0,80968	30719,438	254,2124	15	16	7,4286	2,7932	11	2	222,1267	145,8384	263967,7785	89126,6059	13	13	9,6667
09f_wiping_angry_left.avi	9	wiping	angry	left	10946,2116	180,162	11	10	12	2,6247	15	6	374,26	196,8553	109,319	9,6674	10	10	13,1111	2,2608	15,0	8,0	14,7222	10,4075	245,1537	5,6902	10	9	13,3333	2,5	19,0	10,0	9,4222	3,6409	26749,7372	1912,1168	10	10	13,1111	2,0883	16	10	3141,5111	2101,3746	495256,4678	114400,253	9	10	12,875
09f_wiping_angry_right.avi	9	wiping	angry	right	11167,8099	152,6336	14	13	9,2308	4,1664	19	4	130,4308	119,2389	140,2777	15,0453	10	11	12,7778	2,1082	15,0	9,0	22,95	14,1558	248,6793	5,6053	10	9	13,3333	2,5	19,0	10,0	9,1333	3,4655	34807,7339	3213,2979	11	11	11,8	2,5298	14	7	4593,67	3061,4601	657655,2992	135051,2611	8	9	12,1429
09f_mopping_happy_left.avi	9	mopping	happy	left	10241,8479	511,8462	9	10	13,25	5,0356	18	4	334,4778	334,1555	90,757	4,7287	9	9	14,5	5,6569	21,0	7,0	5,0125	4,9647	253,1207	20,9185	5	5	28,75	3,8622	31,0	23,0	36,275	16,5104	22968,0479	2239,1578	7	7	19,8333	7,8081	30	11	2521,9667	1752,4521	522339,2116	119366,62	11	11	11,1
09f_mopping_happy_right.avi	9	mopping	happy	right	11388,8331	398,7848	8	9	15,8571	4,2594	23	11	608,35	377,8684	111,2612	18,3909	8	9	15,8571	3,132	22,0	13,0	19,55	17,6305	253,8479	21,0659	5	5	28,75	3,8622	31,0	23,0	36,125	16,7502	27879,4347	2448,769	8	9	15,8571	1,7728	18	13	3905,7625	2219,4998	736228,719	222222,6772	9	9	14,125
09f_paint_roller_happy_left.avi	9	paint_roller	happy	left	12691,8165	252,2038	8	9	16,2857	1,976	20	15	192,0875	116,8086	111,3702	13,8748	9	9	14,375	14,2321	38,0	2,0	4,5	6,4378	313,4628	8,2593	9	10	14,625	7,0698	23,0	4,0	8,0222	10,879	34936,8298	4690,1973	9	9	14,375	14,3918	47	2	1101,95	2117,8625	510181,0165	107664,2672	6	7	18,8
09f_paint_roller_happy_right.avi	9	paint_roller	happy	right	10955,9736	196,4498	7	6	20	11,3314	41	11	194,3167	179,6198	125,6083	16,9425	4	5	30,3333	2,0817	32,0	28,0	25,5	20,3509	317,6479	8,6894	9	10	14,375	5,5533	21,0	9,0	8,6111	11,4122	39881,8876	5351,6934	4	5	30,6667	1,1547	32	30	9078,4	6586,98	978939,286	163688,6589	4	5	31
09f_paint_brush_happy_left.avi	9	paint_brush	happy	left	12652,8595	224,5346	6	7	20	10,4881	31	7	304,7333	278,2478	110,0512	9,5647	6	6	22	9,5131	35,0	14,0	13,76	7,6576	319,3025	12,4606	8	8	16,2857	2,4976	20,0	13,0	17,8286	17,5408	35102,3636	3036,2998	6	7	20	9,5394	32	9	2576,5167	2622,3241	513341,3901	92601,0702	7	8	17
09f_paint_brush_happy_right.avi	9	paint_brush	happy	right	10901,2198	269,6748	9	8	15	5,6821	24	6	245,6	245,5967	113,3835	13,9361	8	8	13,5714	4,6496	19,0	5,0	8,6429	14,8838	324,0628	12,8814	8	8	16,2857	2,7516	20,0	13,0	18,3571	17,9555	36758,1107	4859,8703	5	6	23	10,0333	32	12	5551,28	5904,3363	744856,4909	193912,4255	4	5	29,3333
09f_sanding_happy_left.avi	9	sanding	happy	left	11486,8876	73,4349	11	11	11,7	3,5917	14	2	82,49	58,978	95,0033	9,574	10	10	12,8889	0,33333	13,0	12,0	10,4111	3,2644	284,6463	2,1216	10	10	12,6667	1,3229	14,0	10,0	4,1111	1,0272	27037,7868	2717,092	10	10	12,8889	0,33333	13	12	2585,6556	889,9903	271703,9818	66625,8014	14	14	7,9231
09f_sanding_happy_right.avi	9	sanding	happy	right	11484,3537	155,5756	9	9	14,25	3,2404	21	11	118,775	59,4405	109,5702	0,6328	3	3	21,5	12,0208	30,0	13,0	0,85	0,34157	284,357	2,1005	10	10	12,6667	1,5	14,0	9,0	4,1111	1,0295	31156,7074	262,8228	10	10	12,6667	1,5811	14	9	384,5333	135,6675	270292,7537	95725,9049	11	12	11,1
09f_wiping_happy_left.avi	9	wiping	happy	left	11309,524	215,9161	6	5	24	7,7136	34	14	461	187,3792	119,4231	21,1777	6	6	23,2	2,5884	26,0	19,0	37,06	22,4187	251,1289	4,8576	6	6	23,6	7,2319	31,0	14,0	11,54	4,9907	29972,0793	5277,3491	8	8	16,7143	7,3193	24	6	6154,1	6586,1091	407305,7008	130128,387	8	8	16,1429
09f_wiping_happy_right.avi	9	wiping	happy	right	11248,2198	145,2159	10	10	12,5556	6,6353	20	2	233,4889	172,9112	140,0661	17,6269	6	7	20,6	5,1769	27,0	13,0	28,9333	21,1659	254,3322	4,7964	6	6	23,4	7,3007	32,0	14,0	10,36	4,986	35555,0397	3982,1868	8	9	14,5714	6,8765	27	8	4744,5125	5041,956	515680,5521	152243,3826	7	7	19,1667
09f_sweeping_sad_left.avi	9	sweeping	sad	left	10525,6215	236,5673	5	4	30	8,756	41	22	560,85	203,2894	74,1818	5,4216	5	4	30	6	33,0	21,0	12,9	4,3753	281,7306	6,3027	4	5	37,3333	2,3094	40,0	36,0	11,775	7,8336	20888,9901	1480,862	5	4	30	6,377	35	21	3114,4	1101,5946	462859,0165	86177,6832	4	5	29,6667
09f_sweeping_sad_right.avi	9	sweeping	sad	right	12376,3669	291,2007	7	8	17,3333	7,7632	26	9	431,2429	373,2617	102,5488	4,3144	8	9	14,4286	6,2144	26,0	7,0	5,5125	4,4217	281,6496	6,3441	4	5	38	2	40,0	36,0	11,3	7,8551	28877,4777	1261,2634	7	8	17,1667	13,1212	36	3	1955,2857	1563,1511	479715,8347	96844,6415	7	8	16
09f_mopping_sad_left.avi	9	mopping	sad	left	10449,0132	652,1554	6	5	24	8,6023	33	11	929,18	723,047	91,7669	6,3176	8	9	16,4286	7,6563	29,0	6,0	5,45	5,6881	260,3041	14,1403	5	4	30	2,9439	33,0	26,0	32,55	13,4295	23910,4182	2403,3004	6	6	21,6	10,3586	34	11	3284,9	3071,224	631124,9289	154910,0753	5	6	25,75
09f_mopping_sad_right.avi	9	mopping	sad	right	11671,7421	360,4903	7	7	19,5	7,5565	33	14	457,8	399,4463	110,719	14,5289	6	7	20,6	10,5262	34,0	12,0	21,25	17,5849	262,1041	14,1484	5	4	30	2,9439	33,0	26,0	32,1	13,616	28816,643	2257,4012	9	10	13	10,4335	34	2	2358,4222	2577,0309	733683,2595	193102,0849	4	5	34,3333
09f_paint_roller_sad_left.avi	9	paint_roller	sad	left	12439,1322	198,7428	7	8	18,8333	3,8687	26	15	228,2429	134,4599	101,4347	9,7018	4	4	39	29,8161	72,0	14,0	9,5333	7,6531	308,4545	1,604	6	5	24	25,2982	69,0	10,0	2,42	2,7672	31295,5157	3076,8384	4	4	39	31,225	74	14	3046,5667	2493,1373	601537,2248	123082,9308	5	5	21,25
09f_paint_roller_sad_right.avi	9	paint_roller	sad	right	10735,5884	191,0091	7	7	19,8333	10,5341	30	3	150,6333	237,5854	132,3058	13,2848	4	4	28,3333	5,0332	33,0	23,0	21,6	20,3324	313,0661	1,7702	5	4	30	5,8878	36,0	22,0	3,475	3,6157	41411,886	4094,0799	4	4	29,6667	3,0551	33	27	6863,4	6404,9374	903672,924	160408,4073	3	4	32,5
09f_paint_brush_sad_left.avi	9	paint_brush	sad	left	12440,2876	177,538	5	5	26,75	5,5603	32	21	372,075	214,4527	95,919	8,6283	3	4	51	2,8284	53,0	49,0	17,0333	9,1838	316,4661	13,1179	6	5	24	7,0356	34,0	16,0	14,82	17,9232	30264,7058	1934,9686	6	7	20,6	10,7145	29	2	1781,6333	1864,6901	548738,1025	66239,8846	4	5	26,3333
09f_paint_brush_sad_right.avi	9	paint_brush	sad	right	10391,4645	209,8957	8	8	15,8571	11,3347	31	2	147,1571	234,4229	128,5107	10,5115	4	5	26	4	30,0	22,0	14,6	13,8168	321,8149	13,1045	8	8	16,4286	9,1078	30,0	4,0	10,1857	16,1208	41378,9752	3987,5762	4	5	23	8,544	31	14	5091,025	5868,1893	861681,9405	155228,6666	3	3	41
09f_sanding_sad_left.avi	9	sanding	sad	left	10696,3967	46,8896	15	14	8,5714	4,5694	20	2	19,6286	27,1244	85,9983	4,5704	9	9	14,875	4,4541	23,0	11,0	6,125	4,7558	270,8	1,6607	11	10	12	2,4495	16,0	8,0	2,04	1,1436	23289,2926	1278,0198	9	9	14,875	4,4541	23	10	1537,9375	1382,9912	201257,4694	42091,5954	6	7	19,8
09f_sanding_sad_right.avi	9	sanding	sad	right	11517,4562	36,7917	14	15	8,3077	4,4419	18	2	30,55	39,1121	117,319	0,46517	8	9	16,5714	12,2183	43,0	5,0	0,5625	0,41453	272,1306	1,6254	10	9	13,3333	4,1833	23,0	8,0	2,2778	1,1399	31926,0744	236,7694	12	12	10,6364	8,4294	27	4	194,1818	185,7035	180877,4446	56522,3293	10	11	12,2222
09f_wiping_sad_left.avi	9	wiping	sad	left	11602,0545	324,726	5	4	30	15,6418	45	8	559,425	354,8033	116,2347	11,6531	5	4	30	5,3541	37,0	24,0	27,65	10,2933	251,838	8,2499	4	3	40	4,5826	44,0	35,0	16,3	5,0291	29230,6628	2645,7338	6	5	24	8,86	33	10	5191,32	3628,9254	522600,6909	115841,9645	5	6	26,5
09f_wiping_sad_right.avi	9	wiping	sad	right	10849,4198	59,4207	12	13	9,9091	9,1373	26	2	55,8167	73,4355	143,2248	19,8307	4	5	31,6667	11,547	45,0	25,0	33,7	19,8137	256,0248	7,6388	4	3	40	4	44,0	36,0	14,2333	4,8653	36520,5488	4017,3849	4	5	32	10,3923	44	26	7226,7	4104,997	574927,3256	104420,0198	3	4	34,5
09f_mopping_angry_left.avi	9	mopping	angry	left	10264,0628	695,898	7	7	18,5	6,3797	27	10	746,7	566,818	89,1653	5,1587	8	8	15,5714	6,8522	30,0	10,0	9,4429	7,1024	252,2463	17,1993	6	6	23	2,3452	26,0	21,0	34,28	9,6661	22519,3488	2258,3359	8	8	15,7143	7,6749	29	9	3600,9571	2701,8229	680139,8678	174176,1119	8	8	16,5714
09f_mopping_angry_right.avi	9	mopping	angry	right	11540,2463	265,6636	10	10	12,6667	3,2404	17	9	461,7	253,7779	115,924	15,4747	7	7	19,5	4,7645	25,0	11,0	24,7833	16,1429	255,7256	16,7338	6	6	23	2,5495	26,0	20,0	33,4	9,6572	29386,4579	2141,6368	10	10	12,8889	4,6488	21	8	2434,5333	1870,4223	997474,4033	280170,7238	6	7	20
09f_paint_roller_angry_left.avi	9	paint_roller	angry	left	12766,9851	76,1064	9	10	12,875	8,2017	23	2	80,7333	76,7119	126,6926	16,1977	9	10	13,125	5,2763	19,0	4,0	7,8222	7,665	308,8959	2,8117	10	11	12,1111	7,0966	26,0	6,0	2,46	4,2827	39157,1802	5228,0801	8	9	15	6,8557	23	3	3076,3625	3009,1511	543732,9124	176609,8135	6	6	18,8
09f_paint_roller_angry_right.avi	9	paint_roller	angry	right	10962,3207	324,1116	7	8	17,8333	7,9352	26	3	286,9286	228,2598	96,0942	20,7182	6	6	19,2	2,5884	22,0	15,0	17,1	15,4097	312,876	2,9691	14	15	8,9231	5,9925	22,0	3,0	2,05	3,8891	30035,7372	6374,4767	7	7	16	5,6214	22	7	4527,8333	4699,1695	505311,4479	86458,3783	8	9	13
23f_paint_brush_sad_left.avi	23	paint_brush	sad	left	15313,7752	271,854	6	7	20,6	10,6442	28	3	253,9333	366,3706	135,2116	7,7971	4	5	35	5,2915	41,0	31,0	9,875	11,6305	341,9306	1,1313	5	4	30	16,2481	54,0	20,0	1,65	1,1796	46236,5785	2741,5365	7	8	17,5	8,1179	31	10	1889,8714	3134,2869	690733,4975	112316,0722	3	4	38
23f_paint_brush_sad_right.avi	23	paint_brush	sad	right	14261,6545	396,4078	5	4	30	24,1247	63	6	469,475	448,8582	86,6512	6,6321	4	5	37,6667	39,2598	83,0	15,0	7,1	5,8211	347,3686	0,92268	7	6	20	14,3805	39,0	9,0	1,0167	0,97032	30105,3174	2373,7148	5	6	28,5	30,359	74	12	2019,18	2122,3022	651051,3702	106578,4157	4	5	34
23f_sanding_sad_left.avi	23	sanding	sad	left	14997,4496	56,6312	11	11	11,8	8,5088	35	4	43,25	43,2104	99,9603	3,8699	4	3	40	14,5258	54,0	25,0	8,8333	5,2298	321,7388	2,6224	5	4	30	8,124	42,0	24,0	3,525	1,1311	32158,595	1204,8378	6	5	24	12,3895	42	10	1928,88	1797,5324	246220,4413	25617,0982	7	7	17,3333
23f_sanding_sad_right.avi	23	sanding	sad	right	13702,0066	99,7416	7	7	18,6667	9,8928	28	3	144,25	112,5058	97,5554	8,4569	4	5	30,6667	12,897	45,0	20,0	17,875	6,8801	321,3785	2,4459	6	5	24	4,6368	27,0	16,0	2,58	1,5845	31341,8628	2617,5843	5	6	23	7,5277	31	14	4483,32	3032,8049	400327,3091	75187,7475	6	7	20,4
23f_wiping_sad_left.avi	23	wiping	sad	left	13750,2347	241,3987	7	6	20	19,8897	52	2	210,1167	286,9695	124,5769	24,1642	4	4	32,6667	27,0062	60,0	6,0	32	33,4394	286,5207	10,6811	4	3	40	15,3948	53,0	23,0	18,8667	12,3714	35541,4529	6202,9417	3	3	49	24,0416	66	32	12533,95	7462,8629	510384,4562	164661,3924	5	6	18,5
23f_wiping_sad_right.avi	23	wiping	sad	right	13480,7835	190,223	9	8	15	8,1064	26	2	143,5625	165,5333	130,1901	21,0785	3	4	57	8,4853	63,0	51,0	33,8333	29,6913	287,2347	10,3206	4	3	40	15,3948	53,0	23,0	17,6	11,8982	37221,3521	4962,7102	3	3	57,5	6,364	62	53	11447,35	5462,4194	543868,7835	180465,3804	5	6	24,25
23f_sweeping_happy_left.avi	23	sweeping	happy	left	12719,605	652,8113	6	5	24	7,3485	35	15	1218,92	559,1417	100,0331	16,1048	6	5	24	11,619	43,0	15,0	18,1	16,3458	281,6116	22,1234	5	5	29,25	5,3774	36,0	24,0	56,325	7,4695	28235,7669	5396,181	6	5	24	15,1162	48	9	5528,56	4972,7673	861717,2512	135431,4542	8	8	14,5714
23f_sweeping_happy_right.avi	23	sweeping	happy	right	14209,9901	488,9399	9	9	14,75	7,5356	27	4	794,825	641,592	124,1405	21,8916	6	7	21	5,5227	29,0	15,0	28,75	21,53	284,2298	21,3375	5	5	29,25	5,3774	36,0	24,0	55,325	6,5018	34948,324	4674,7876	7	8	17	3,8987	22	10	4976,7429	3984,1902	1242331,76	166454,813	8	8	15,4286
23f_mopping_happy_left.avi	23	mopping	happy	left	12184,1355	672,6943	7	7	18	7,4833	28	6	834,8333	662,9742	89,3091	9,9698	8	8	15,1429	6,6189	26,0	8,0	8,6429	10,5104	268,4248	19,8183	5	5	28,5	5,8023	37,0	24,0	49,4	15,4868	23890,114	2459,4758	6	6	21,4	9,1542	30	6	3485,72	2491,4143	595530,2397	131353,4199	5	5	26,75
23f_mopping_happy_right.avi	23	mopping	happy	right	14220,7636	353,5218	10	10	12,4444	4,6934	20	2	658,7333	341,5688	136,5372	10,269	6	6	21,6	5,7271	29,0	15,0	18,86	11,2495	271,405	18,8455	5	5	28,5	5,8023	37,0	24,0	46,5	15,5372	36890,6116	1746,9189	14	14	8,7692	8,5357	29	2	704,9692	1281,166	910482,5587	165525,7005	7	7	17,6667
23f_paint_roller_happy_left.avi	23	paint_roller	happy	left	15438,8314	286,1816	9	10	12,625	6,2092	24	4	251,4889	370,8812	151,9471	10,7421	7	8	16	6,0663	23,0	6,0	14,2714	11,983	346,3702	1,435	11	11	11,5	7,3522	27,0	3,0	1,39	1,6575	52633,1223	3759,3615	8	8	15,1429	5,8716	23	6	5016,9286	4173,3547	768446,714	144064,771	6	7	21,2
23f_paint_roller_happy_right.avi	23	paint_roller	happy	right	14539,2512	262,6071	7	6	20	7,9246	31	8	492,8833	289,9024	95,8926	10,3192	5	6	23,75	8,9209	37,0	18,0	18,18	7,1966	352,0463	1,5046	11	11	11,5	7,7924	22,0	2,0	1,63	1,9791	33762,7603	3663,9672	5	6	23,75	8,9209	37	18	6511,14	2659,4231	687834,9405	103103,405	7	8	17,1667
23f_paint_brush_happy_left.avi	23	paint_brush	happy	left	15070,0182	142,6461	8	8	15,8571	9,2633	26	2	175,4286	146,8668	133,5537	13,9063	6	6	21,6	5,8566	30,0	16,0	16,76	13,84	346,514	1,0862	7	8	16,8333	9,7245	33,0	7,0	1,1143	0,90031	46274,9273	4793,5386	6	6	21,6	5,7271	30	17	5737,52	4840,0923	635440,3339	95849,3238	8	8	16,1429
23f_paint_brush_happy_right.avi	23	paint_brush	happy	right	14525,6744	269,4773	6	7	20,6	7,6681	32	14	504,7667	324,6819	94,6165	17,7477	5	6	25,5	7,4162	32,0	15,0	19,22	13,9212	350,8083	0,77089	3	4	49,5	40,3051	78,0	21,0	1,7333	0,78655	33193,0562	6231,6268	5	6	25,5	7,4162	32	15	6737,36	4897,5902	521595,1256	81428,6139	9	9	14
23f_sanding_happy_left.avi	23	sanding	happy	left	14310,6612	128,5391	9	9	14,25	2,6049	18	11	107,2	145,4468	107,3702	3,9232	9	10	14	1,1952	16,0	13,0	6,5889	2,8652	304,7124	3,8619	8	8	16,2857	6,5247	31,0	13,0	5,4	4,1294	32716,8959	1221,1182	9	10	14,25	1,165	16	13	2368,4778	956,8595	652934,8628	155582,1864	8	9	12,7143
23f_sanding_happy_right.avi	23	sanding	happy	right	13581,0694	92,3041	12	11	10,9091	4,8467	15	2	160,1636	103,3223	116,0876	6,905	9	9	13,875	0,99103	15,0	13,0	16,7125	4,5782	304,919	3,7896	8	8	16,2857	6,5247	31,0	13,0	5,5	4,0274	35376,5058	1869,0163	9	9	13,875	0,99103	15	13	4602,3375	1263,8303	533196,9207	67398,7029	15	15	7,9286
23f_wiping_happy_left.avi	23	wiping	happy	left	13763,2628	113,6685	11	11	11,6	3,9497	21	8	127,1	95,0139	113,9405	10,0965	12	13	10,3636	1,4334	13,0	8,0	12,4167	5,8941	283,9322	3,0948	12	12	10,4545	1,7529	13,0	8,0	5,5909	2,2757	32344,0645	2819,006	13	14	9,5	2,7136	12	2	3216,4769	1775,5619	544095,6562	155372,676	10	11	12,2222
23f_wiping_happy_right.avi	23	wiping	happy	right	13180,8066	227,0577	13	13	9,9167	2,2747	13	5	320,1083	197,1298	121,2496	9,4552	11	11	11,3	2,7101	18,0	8,0	8,6	5,0492	285,7769	3,0077	12	12	10,3636	1,7477	13,0	8,0	5,2909	2,137	34640,6397	2679,4504	11	11	11,3	6,0562	27	4	1894,76	1425,609	572077,486	102814,7598	11	11	11,3
23f_sweeping_angry_left.avi	23	sweeping	angry	left	12671,9438	409,6909	9	9	14,625	2,5036	18	11	489,275	319,7993	102,9488	16,8592	6	6	22,4	12,2188	38,0	11,0	17,44	16,76	277,3306	22,0985	5	5	29,25	1,893	32,0	28,0	63,025	6,9319	28443,7702	4546,2193	7	7	19,1667	11,5484	34	7	3671,8667	2971,8409	917319,4281	117378,1462	5	5	27
23f_sweeping_angry_right.avi	23	sweeping	angry	right	14154,0017	757,591	8	8	16,7143	6,4217	29	10	1184,2286	810,6232	123,0628	23,1804	8	8	15,8571	5,1778	27,0	12,0	23,8286	13,3959	280,0843	21,4635	5	5	29,25	1,2583	31,0	28,0	61,7	7,3157	34332,6992	6120,6272	8	8	16	5,5377	28	11	6890,9143	2992,3706	1184853,179	217589,0981	5	5	27
23f_mopping_angry_left.avi	23	mopping	angry	left	11218,1521	626,0638	9	8	15	5,0143	22	7	540,425	437,2947	86,524	6,3694	6	7	18,8	2,7749	22,0	16,0	12,4	8,0376	255,1058	22,8476	7	6	20	7,6942	35,0	13,0	41,6833	17,9422	21963,114	1473,7285	12	11	10,9091	5,6825	19	2	685,1455	702,2034	1107809,752	148566,9072	5	6	18,5
23f_mopping_angry_right.avi	23	mopping	angry	right	14094,4529	567,0775	10	9	13,3333	9,5263	35	5	928,2111	695,153	144,0843	10,2603	12	13	9,4545	2,8762	13,0	5,0	6,6667	6,0814	260,481	21,8143	7	6	20	7,746	35,0	13,0	41,3167	17,6205	37347,7702	1941,4604	9	9	14,5	6,6548	21	2	3471,5625	2397,9257	1299644,384	196269,8134	9	10	11,625
23f_paint_roller_angry_left.avi	23	paint_roller	angry	left	15665,2926	222,7239	11	12	10,5	5,9861	22	4	200,2545	223,0283	160,4314	7,9145	9	10	12,5	3,2071	18,0	8,0	11,1556	5,6116	345,9488	0,89425	8	7	17,1429	8,0711	30,0	10,0	1,3571	0,60855	55497,0843	2661,1579	9	10	12,5	3,2071	18	8	3849,0889	1929,4596	824828,0711	118882,9577	9	10	13,875
23f_paint_roller_angry_right.avi	23	paint_roller	angry	right	13920,4777	457,9601	11	11	11,8	4,8944	22	4	493,73	395,4639	93,8033	10,8206	11	12	11,5	2,9533	15,0	5,0	14,9364	11,5639	352,9818	0,74699	10	10	13,1111	6,7536	25,0	4,0	0,83333	0,67997	33110,4579	3824,8528	11	12	11,5	2,9533	15	5	5221,9818	4036,0978	457900,5884	53655,8591	13	14	8,8333
23f_paint_brush_angry_left.avi	23	paint_brush	angry	left	15480,5934	268,1453	9	9	13,125	9,2186	34	3	249,175	406,403	144,6	6,9218	11	12	10,4	4,5265	15,0	3,0	9,6909	7,8356	346,4198	0,70871	11	10	12	4,4721	18,0	4,0	0,92	0,65982	50093,3124	2425,8915	11	12	10,5	4,378	15	3	3307,1545	2702,7067	626004,7438	55841,1896	9	10	13,375
23f_paint_brush_angry_right.avi	23	paint_brush	angry	right	14368,1339	403,2636	13	13	9,5833	5,2303	20	4	337,9667	476,1596	76,0116	9,6044	15	14	8,5714	3,4354	16,0	4,0	7,7429	7,6621	352,7818	0,64395	11	10	12	3,266	15,0	4,0	1,01	0,55241	26811,3769	3348,3349	15	14	8,5714	3,4354	16	4	2729,3071	2676,2034	598612,7835	81322,0947	10	11	10,8889
23f_sanding_angry_left.avi	23	sanding	angry	left	14079,0198	400,654	13	13	9,75	4,4339	19	4	155,4833	288,5548	110,1769	5,5598	13	13	9,6667	4,4789	17,0	4,0	3,1833	3,1496	301,4876	4,7379	15	14	8,5714	6,8356	32,0	5,0	2,3429	3,4162	33222,6347	1850,7475	13	13	9,6667	4,0527	18	5	1056,625	1128,1624	635657,3851	135722,0756	11	12	11,1
23f_sanding_angry_right.avi	23	sanding	angry	right	13382,2215	229,5422	17	17	7,375	1,9621	14	6	117,6063	155,7873	114,4992	4,3558	17	17	7,4375	2,0646	14,0	5,0	4,5125	3,0497	300,9521	4,5839	15	14	8,5714	6,5365	31,0	5,0	2,3857	3,5138	34440,0066	1026,6957	19	19	6,6111	2,0619	11	2	1080,0389	789,33	411425,6347	56515,3487	15	16	7,5714
23f_wiping_angry_left.avi	23	wiping	angry	left	13131,0959	208,1378	17	16	7,5	3,0984	15	2	102,8	121,8798	120,8826	10,2511	15	16	7,4286	1,5549	11,0	6,0	6,76	4,2951	267,0942	4,4331	15	14	8,5714	4,2556	20,0	5,0	3,1929	2,8821	32268,2529	2600,9436	16	17	7,5333	1,8074	12	5	1638,7	1011,7179	620082,5669	135355,6697	13	14	8,4167
23f_wiping_angry_right.avi	23	wiping	angry	right	12805,4876	284,4503	19	19	6,6111	1,9445	9	2	141,5333	106,0661	132,5174	6,4814	20	21	6	1,6667	9,0	3,0	2,84	2,7266	267,1438	4,6542	17	16	7,5	3,4448	20,0	5,0	2,7875	2,4552	35398,1669	1859,2084	23	23	5,3182	2,4955	12	2	657,2182	561,013	759454,0926	98771,4165	17	17	6,5
23f_sweeping_sad_left.avi	23	sweeping	sad	left	12477,7355	620,6276	6	6	23,6	8,735	37	17	755,48	626,9513	90,1107	12,9696	4	5	34,3333	22,8108	48,0	8,0	14,675	13,9685	283,3537	12,5238	5	4	30	12,0277	43,0	14,0	23,325	14,9948	25480,0413	3436,8342	7	7	19,5	13,7659	45	8	2282,55	2998,0498	446833,9769	61206,1829	8	8	16,2857
23f_sweeping_sad_right.avi	23	sweeping	sad	right	14344,3504	538,2456	8	7	17,1429	8,2144	28	5	623,6857	592,0633	122,8132	12,9031	6	6	22,8	10,2323	38,0	11,0	17,88	13,2065	283,3603	12,4357	5	4	30	11,5181	43,0	15,0	23,325	14,7895	34831,4893	4260,4599	5	5	24	16,7929	39	2	6175,45	5045,5368	581856,8463	123151,1259	7	7	19
23f_mopping_sad_left.avi	23	mopping	sad	left	12384,7504	513,5889	6	6	23,8	13,0843	43	7	489,08	465,839	83,9008	5,4836	6	5	24	16,6433	53,0	11,0	6,82	6,6563	283,0661	15,7276	4	3	40	16,4621	50,0	21,0	39,1	18,859	23711,3785	1521,6345	9	8	15	11,225	36	6	1188,85	1521,96	743043,4661	113561,267	4	5	33
23f_mopping_sad_right.avi	23	mopping	sad	right	14204,3207	510,7354	8	7	17,1429	8,1328	29	7	627,5714	565,8381	123,9091	8,2881	6	6	22,8	6,6106	30,0	15,0	13,78	9,0364	284,1967	15,0197	4	3	40	16,4621	50,0	21,0	37,1	17,8884	35140,6562	2092,2555	11	11	11,1	8,1028	27	2	1335,15	2137,0972	1061429,322	141405,5995	5	6	23,5
23f_paint_roller_sad_left.avi	23	paint_roller	sad	left	15511,5405	336,8313	4	3	40	12,1244	51	27	546,5667	473,2049	144,7058	9,9652	4	4	30,6667	23,7978	52,0	5,0	12,6333	20,2039	342,6496	3,1407	4	4	39	37,0405	81,0	11,0	5,1333	5,8456	49597,4744	3648,2484	3	3	46	18,3848	59	33	6748,05	8107,0295	767783,8694	136254,9155	5	5	25,25
23f_paint_roller_sad_right.avi	23	paint_roller	sad	right	14275,0017	410,9728	9	9	14,625	13,3088	41	2	184,5375	297,8989	94,114	6,7677	6	6	23,2	17,0206	46,0	7,0	7,98	7,3081	348,0264	3,0317	5	5	28	30,4083	71,0	6,0	3,575	5,1286	32759,2744	2452,891	5	5	29	15,384	48	16	3345,725	2568,9604	721768,2876	141877,6515	4	4	33,6667
18f_paint_brush_happy_left.avi	18	paint_brush	happy	left	13945,6397	268,6286	8	8	15,8571	3,8048	21	12	565,8286	231,3629	143,4	24,0173	8	8	15,8571	3,6253	21,0	11,0	35,1286	22,352	334,2942	8,0011	8	7	17,1429	5,2099	23,0	8,0	13,2857	9,7409	47907,4083	7900,7789	8	8	15,8571	3,5322	21	12	12238,0571	7252,0048	1033467,879	407066,5218	3	4	32,5
18f_paint_brush_happy_right.avi	18	paint_brush	happy	right	12491,3785	354,1272	9	9	14,5	4,2426	20	7	406,0125	332,5793	125,4975	25,5038	8	9	16,4286	5,0943	22,0	9,0	24,275	18,929	339,2694	8,3712	8	7	17,1429	5,2099	23,0	8,0	14,5286	9,9863	42577,0876	8751,1321	8	9	16,1429	5,1455	22	9	7653,8125	6624,4439	826650,5421	250282,0975	5	6	22
18f_sanding_happy_left.avi	18	sanding	happy	left	12909,2694	91,9769	15	15	8,5	3,4807	17	4	39,4857	48,6058	103,2678	10,7963	12	11	10,9091	8,7915	36,0	5,0	7,6636	9,3659	304,0612	2,9798	3	2	60	52,3259	97,0	23,0	6,5	5,2978	31406,2727	3337,7658	12	11	10,9091	8,7459	36	5	2390,2636	2969,6773	797169,3008	272967,6199	5	5	26,5
18f_sanding_happy_right.avi	18	sanding	happy	right	12530,643	127,5426	15	15	8,4286	4,6029	18	2	67,7286	91,8788	111,2364	6,1669	6	7	16,2	13,9356	40,0	5,0	8,1833	5,9675	304,2017	2,8707	3	2	60	50,9117	96,0	24,0	5,9	4,6662	33830,924	1770,8873	8	8	16,1429	12,7335	40	6	1871,1714	1821,9263	612651,4331	130242,4492	6	6	21,4
18f_wiping_happy_left.avi	18	wiping	happy	left	12631,2777	147,5978	9	9	13,625	8,4166	27	3	139,8875	150,0508	134,7554	22,9795	6	7	19,8	5,4498	27,0	13,0	30,1667	21,0172	292,9322	7,4381	5	4	30	6,9761	36,0	20,0	5,85	4,4126	39447,2579	6645,241	6	7	19,8	5,4498	27	13	8974,5	6046,3489	1131315,433	403375,5767	5	6	27,5
18f_wiping_happy_right.avi	18	wiping	happy	right	12419,9074	205,0114	8	9	15,7143	5,5891	26	7	299,7125	231,2469	144,8512	20,115	6	6	23,6	13,069	45,0	13,0	15,92	16,5111	292,8165	7,0894	6	5	24	10,9087	35,0	11,0	4,66	4,398	42293,9438	4959,7704	8	8	16,8571	6,7929	26	5	3072,9429	3937,5305	689761,2149	270890,0519	6	6	21,8
18f_sweeping_sad_left.avi	18	sweeping	sad	left	12452,724	151,2152	9	10	14,375	6,823	29	7	173,6889	176,5564	86,9983	4,4232	6	7	21	10,7703	34,0	7,0	6,1333	5,0021	312,9223	2,7548	5	5	27,75	6,8496	38,0	24,0	2,6	2,0199	27218,1174	1289,046	8	8	16,5714	8,4431	28	6	1566,8571	1453,8291	673612,4843	263870,142	4	4	34
18f_sweeping_sad_right.avi	18	sweeping	sad	right	12657,2959	178,6999	11	10	12	7,2725	29	3	103,73	142,7408	99,0298	9,2822	5	5	29	4,397	34,0	24,0	21,25	8,406	312,6909	2,6875	4	4	37	12,1244	48,0	24,0	3,4333	2,3475	30972,4264	2976,9069	5	5	29	4,2426	34	25	6687,15	2756,8768	756853,0628	386321,9563	3	4	38
18f_mopping_sad_left.avi	18	mopping	sad	left	12699,7868	265,7303	8	8	16,1429	10,1559	28	2	404,4429	316,7456	86,9653	4,6271	7	6	20	10,6583	34,0	7,0	5,55	5,0698	317,2083	1,2504	5	5	29	22,166	60,0	13,0	1,75	1,4412	27584,1851	1436,4994	7	6	20	10,5641	34	7	1757,4833	1602,5049	342154,1405	142115,0328	5	5	28,5
18f_mopping_sad_right.avi	18	mopping	sad	right	12703,5636	208,4338	8	8	12,2857	1,976	15	10	174,6	107,9602	110,0512	10,112	8	9	16,4286	8,0593	30,0	6,0	11,35	12,168	317,0397	1,2417	5	5	29	4,2426	33,0	24,0	1,925	1,3003	34897,8182	3280,731	8	9	16,4286	8,0593	30	6	3648,65	3936,3099	518203,2975	179349,9016	5	5	27,5
18f_paint_roller_sad_left.avi	18	paint_roller	sad	left	14092,9355	214,7232	10	10	13	4,6098	25	10	230,2333	204,4075	106,3388	11,4238	7	7	19,8333	14,1056	37,0	4,0	8,5667	11,3806	326,9702	4,4338	8	8	16,7143	8,0976	31,0	7,0	6,2429	6,0937	34761,1719	3702,547	8	8	17	14,0831	36	3	2201,9143	3478,6888	453730,6826	64350,3454	7	7	18
18f_paint_roller_sad_right.avi	18	paint_roller	sad	right	12279,5917	182,4615	8	9	14,5714	9,7101	29	2	184,3	229,8234	153,9554	12,1382	7	8	14,8333	5,7417	23,0	9,0	14,7286	11,2755	331,4612	4,6132	6	6	23,6	13,7222	46,0	11,0	8,74	6,3799	51044,9273	4289,5408	5	6	22,25	6,0759	31	17	6467,08	3428,661	867071,162	200052,0337	5	6	18
18f_paint_brush_sad_left.avi	18	paint_brush	sad	left	13933,2645	287,6521	7	7	19,3333	6,0882	30	13	315,3833	309,25	138,1802	25,1345	7	7	19	5,02	29,0	16,0	27,05	23,1335	328,9884	5,5871	6	5	24	14,3527	49,0	14,0	6,2	8,9358	45418,2331	8074,6358	7	7	19	4,6043	28	15	8517,75	7493,0507	836602,476	416856,6942	6	7	19,2
18f_paint_brush_sad_right.avi	18	paint_brush	sad	right	12513,4198	273,2775	6	7	20,6	5,4129	27	14	548,6833	327,6434	111,6843	24,5882	7	8	16,5	7,2042	25,0	5,0	17,4286	21,7287	333,3306	5,8198	4	3	40	42,4617	89,0	14,0	10,4	11,7242	37269,2694	8393,3274	7	8	16,3333	6,9474	24	6	6099,1429	7415,7726	901763,8165	403703,1668	5	6	23
18f_sanding_sad_left.avi	18	sanding	sad	left	13292,3471	163,1005	12	12	9,5455	4,8449	21	4	48,5909	64,2995	108,7355	5,5105	13	12	10	3,9312	19,0	3,0	5,2083	3,4417	309,7041	2,1275	3	2	60	28,2843	80,0	40,0	2,7	2,0944	33684,9504	1887,41	14	13	9,2308	2,6818	13	3	1478,9923	1100,9078	719592,4182	109009,1993	8	8	14,4286
18f_sanding_sad_right.avi	18	sanding	sad	right	12317,0512	106,3708	13	13	9,5	2,5761	13	5	83,85	58,9115	123,3653	1,5202	9	9	13,25	5,12	23,0	7,0	0,8125	1,1465	309,7438	2,0524	2	1	120	0	120,0	120,0	4,5	4,9497	38209,519	351,3658	12	11	10,9091	4,5925	17	3	218,5545	252,0892	418496,0397	89405,4985	5	6	23,25
18f_wiping_sad_left.avi	18	wiping	sad	left	12255,0826	114,0597	13	12	10	5,0812	20	2	78,9167	75,7729	125,9917	10,8264	8	8	16,2857	4,7157	22,0	8,0	21,4857	9,7488	284,2777	3,8163	8	7	17,1429	8,5912	33,0	5,0	2,6571	3,3562	35822,0149	3184,4529	8	8	16,2857	4,424	22	9	6035,6571	2864,9005	990649,6959	149912,9982	3	4	31
18f_wiping_sad_right.avi	18	wiping	sad	right	12423,643	122,2639	11	10	12	6,7823	27	5	105,51	102,4814	156,3306	14,119	9	10	12,375	4,1036	17,0	5,0	11,9444	10,5952	285,6132	3,6068	7	6	20	4,6904	26,0	14,0	3,1	3,2569	44611,0066	3637,6848	10	10	12,4444	3,7454	17	5	2681,3778	2326,7994	946638,4959	168150,8754	7	7	16,3333
18f_sweeping_angry_left.avi	18	sweeping	angry	left	12112,9669	381,032	12	12	10,5455	3,6432	14	4	589,9455	435,1895	106,886	9,2788	6	5	24	4,4721	27,0	17,0	25,08	7,7202	298,6	10,1607	5	6	27,5	1,291	29,0	26,0	23,98	9,6919	31847,5157	2206,0827	8	7	17,1429	6,466	26	8	4193,3714	2466,6774	755328,1967	243363,7353	5	5	26
18f_sweeping_angry_right.avi	18	sweeping	angry	right	12867,0959	265,6297	9	9	13,5	1,3093	15	12	543,775	219,8007	103,5438	10,8682	8	9	15,4286	6,2944	27,0	7,0	18,925	12,1651	298,3802	10,09	5	6	27,5	0,57735	28,0	27,0	24,1	9,6458	30921,2017	3590,1692	10	11	12	4,3589	19	7	4957,42	4233,9668	696657,281	180140,9386	5	5	25,75
18f_paint_roller_angry_left.avi	18	paint_roller	angry	left	14358,6182	142,8071	12	11	10,9091	4,4149	20	5	127,5636	147,7615	162,0529	16,8413	9	8	15	3,3381	20,0	11,0	22,925	12,7492	322,8446	3,4589	9	9	14,625	2,5036	18,0	10,0	7,825	4,3622	52312,9157	5422,8334	10	9	13,3333	2,958	20	10	7090,0778	4254,4242	758674,7917	316443,9571	10	11	12,2222
18f_paint_roller_angry_right.avi	18	paint_roller	angry	right	12044,724	223,6844	9	9	14,75	3,0119	20	11	344,7375	270,5079	125,643	20,8021	13	13	9,8333	5,2194	18,0	3,0	14,3833	18,223	327,8496	3,5025	9	8	15	3,3381	21,0	10,0	8,3125	4,0239	41229,395	7032,2908	13	13	9,8333	5,5895	19	3	5317,6333	6356,0802	473663,8512	162727,8308	13	14	9,4167
18f_paint_brush_angry_left.avi	18	paint_brush	angry	left	14072,0198	266,0727	11	10	12	6,1824	21	3	389,18	297,3696	132,9355	26,1447	8	8	16,7143	9,5519	31,0	4,0	41,8286	31,8244	330,4132	3,084	7	6	20	7,9246	33,0	12,0	5,4333	6,439	43930,6826	8676,7613	8	7	17,1429	4,2201	23	12	14179,5429	9359,9453	911130,0446	275326,0077	6	6	22,4
18f_paint_brush_angry_right.avi	18	paint_brush	angry	right	12405,7405	734,2309	7	8	18,1667	6,6458	26	8	764,4714	666,6427	122,6364	26,5175	8	9	15,2857	8,8264	30,0	7,0	33,7	25,634	334,9207	3,2103	7	6	20	8,2462	33,0	11,0	5,9833	6,4099	41058,8579	8844,2153	9	10	13,375	8,7983	29	2	9929,9667	8711,7137	810230,7273	209081,3049	9	10	12,875
18f_sanding_angry_left.avi	18	sanding	angry	left	12536,7223	161,8524	16	15	8	5,127	18	2	53,3267	87,4545	106,9686	5,4516	18	17	7,0588	3,3442	16,0	3,0	3,6706	4,0931	296,0264	4,1258	7	6	20	13,8708	47,0	8,0	4,0333	5,1711	31672,2843	1786,201	19	18	6,6667	3,4128	16	3	1048,1833	1346,7988	539686,9802	158388,3484	4	4	36,6667
18f_sanding_angry_right.avi	18	sanding	angry	right	12596,2083	96,4856	15	16	8,4286	4,0708	16	4	68,48	74,4444	126,805	1,8966	7	8	16,6667	15,7056	44,0	3,0	1,8714	2,2224	296,6777	3,8566	8	7	17,1429	8,2144	27,0	4,0	3,2286	4,2614	37616,3306	532,7604	16	17	7,3333	5,5891	25	2	204,9188	376,248	560081,0942	222471,9307	8	9	14,7143
18f_wiping_angry_left.avi	18	wiping	angry	left	12600,2182	145,8501	14	14	8,8462	3,4604	15	3	206,7692	172,0268	133,4942	19,5681	13	13	9,4167	2,7122	15,0	5,0	23,3917	16,9458	276,4479	9,3884	8	9	15,7143	7,4322	27,0	8,0	9,45	8,4691	36883,6281	5507,3091	14	14	8,6923	3,0926	15	3	5435,4	4190,3097	735550,476	245802,4173	7	7	18,8333
18f_wiping_angry_right.avi	18	wiping	angry	right	12042,1587	191,016	17	16	7,5	2,3944	10	3	145,2625	160,3986	144,076	10,7578	13	12	10	3,9772	20,0	7,0	8,3667	9,86	276,8298	9,4239	8	9	15,5714	8,0386	28,0	7,0	9,75	8,5795	39801,5967	2053,9205	15	15	8,5	4,7027	19	2	1955,3929	2038,682	926781,2727	251831,2038	8	8	15,1429
18f_mopping_happy_right.avi	18	mopping	happy	right	12198,2975	485,6694	8	9	15,4286	8,4233	32	9	403,875	379,6453	91,4479	9,0283	7	7	17,8333	6,5853	28,0	10,0	12,3167	10,4246	311,4909	6,7992	5	5	28,75	8,7702	35,0	16,0	6,825	3,9286	28468,5702	2695,9412	7	7	17,8333	6,2102	28	10	3759,3667	3209,896	825283,6397	219330,2607	6	6	21,4
18f_paint_roller_happy_left.avi	18	paint_roller	happy	left	14210,8975	212,9797	10	10	13,2222	8,258	25	2	139,4	242,3343	160,2711	32,8334	7	7	18,1667	21,6925	56,0	2,0	19,6333	33,2578	334,6612	7,4492	8	8	15,5714	10,9523	29,0	3,0	4,8	8,3005	53621,1983	10936,6197	6	6	21,8	22,0499	56	2	7578,62	11387,5028	967674,957	325524,0315	4	4	27,6667
18f_paint_roller_happy_right.avi	18	paint_roller	happy	right	12108,6579	229,7646	11	10	12	9,0185	28	2	168,14	193,0649	119,6909	37,141	5	6	22	18,1659	39,0	3,0	32,62	43,8476	339,7851	8,2722	9	8	15	15,0807	44,0	3,0	4,4875	8,7553	40621,0678	12432,3054	6	7	17,8	17,7257	38	2	9486,7167	14186,3035	835311,3835	185468,6794	5	6	23,25
14m_paint_brush_sad_left.avi	14	paint_brush	sad	left	13811,6099	273,9272	5	5	27,5	26,5518	64	2	460,375	463,5574	159,2347	9,8459	3	4	33	11,3137	41,0	25,0	17,4667	22,281	332,6281	1,0222	5	5	24,75	8,8081	32,0	13,0	1,625	1,0053	52964,6165	3267,137	4	5	22,3333	13,8684	34	7	4417,275	6776,4682	611349,4512	108016,0984	5	5	24,75
14m_paint_brush_sad_right.avi	14	paint_brush	sad	right	13512,8529	320,9401	5	4	30	16,1452	45	10	460,1	508,8942	89,8595	6,7929	6	7	21,4	22,345	59,0	4,0	6,2333	8,1396	337,2314	1,3241	8	8	14,2857	8,46	30,0	6,0	1,5143	1,7128	30301,6446	2270,4257	8	9	15,2857	12,2163	36	3	1638,825	2474,9914	950664,2727	146929,125	3	4	46,5
14m_sanding_sad_left.avi	14	sanding	sad	left	12868,7934	142,1496	7	7	19,6667	8,2138	28	6	136,5667	121,7076	128,7983	7,3401	4	4	27,3333	14,0475	42,0	14,0	18,3333	7,7425	282,7802	3,3555	4	4	36,6667	8,7369	44,0	27,0	3,2333	4,2321	36407,4298	1862,4895	9	9	14,75	13,6356	42	2	1868,75	2588,1395	911869,8893	153944,2584	4	4	29
14m_sanding_sad_right.avi	14	sanding	sad	right	12842,4331	109,1148	9	9	14	9,6658	29	2	125,8375	147,5033	117,557	0,79465	2	3	59	0	59,0	59,0	1,4	0,90921	282,3686	3,1455	4	4	37	7,5498	44,0	29,0	3,3	4,0787	33192,2744	211,2297	8	8	15,8571	9,2813	31	2	193,5714	211,9539	834351,3025	178952,1031	4	4	30,3333
14m_wiping_sad_left.avi	14	wiping	sad	left	12214,124	278,0065	7	7	18,6667	5,785	28	12	363,3	303,5864	132,838	22,064	4	5	31,6667	7,2342	40,0	27,0	48,05	7,3327	267,481	4,2696	6	5	24	6,7454	29,0	13,0	8,76	5,7394	35500,9223	5706,3136	6	6	22,2	13,7186	40	4	8648,84	6077,8446	657552,205	208793,9448	6	6	21,2
14m_wiping_sad_right.avi	14	wiping	sad	right	11937,8413	350,7839	6	5	24	11,1131	39	11	733,52	256,321	99,5322	6,802	9	9	12,625	7,4246	30,0	7,0	3,35	4,5616	266,643	4,2087	6	5	24	6,2048	29,0	14,0	8,82	5,5613	26539,8711	1860,5987	9	9	14,875	11,7405	36	2	981,7375	1267,0814	495065,9438	68623,8155	7	8	16,8333
14m_mopping_happy_left.avi	14	mopping	happy	left	11646,9488	393,965	8	8	17	12,8323	44	5	467,5143	381,9694	112,8248	20,0969	6	7	23,6	10,761	41,0	13,0	18	17,6991	293,8033	6,6418	7	7	17,6667	5,0859	23,0	11,0	6,35	5,7386	33199,8826	6188,0334	6	6	23,8	10,616	41	13	6748,3	5465,5393	953099,7934	258804,8169	4	4	32,3333
14m_paint_roller_happy_left.avi	14	paint_roller	happy	left	13509,2909	514,4315	4	4	33,6667	29,0918	64	6	492,5667	595,1537	180,3223	13,8804	4	4	30,3333	15,0111	39,0	13,0	24,3667	29,8037	309,286	33,9452	4	4	38,3333	29,6873	71,0	13,0	20	33,3512	55917,6446	8490,2695	5	5	24,75	24,7167	57	3	7288,425	11046,369	1000157,01	169947,3621	3	4	34,5
14m_paint_roller_happy_right.avi	14	paint_roller	happy	right	12837,8231	1153,759	4	3	40	30,05	71	11	1371,9	1508,0502	89,319	3,3787	8	8	16,7143	8,5579	32,0	7,0	3,3571	3,5294	313,1835	36,6855	4	4	38	28,8271	69,0	12,0	22,5667	35,2317	27933,2711	3128,6021	6	5	24	10,7703	34	8	3141,12	3324,4001	934318,8496	259653,3055	3	4	37,5
14m_paint_brush_happy_left.avi	14	paint_brush	happy	left	14691,4612	250,5049	7	7	19,1667	8,1097	28	9	187,75	260,478	110,2661	12,6161	6	5	24	5	32,0	19,0	25,26	11,5747	368,6942	14,5458	6	5	24	6,5955	33,0	16,0	11,42	14,7725	40584,4066	4330,4965	6	5	24	4,9497	32	19	9114,52	3674,7192	1015197,071	215538,2543	4	5	29
14m_paint_brush_happy_right.avi	14	paint_brush	happy	right	13952,8033	396,9498	7	7	19,1667	7,2778	27	9	440,55	281,0244	116,8099	20,6436	6	6	23,6	3,6469	28,0	18,0	35,4	19,2308	373,3488	14,6523	6	5	24	6,5955	33,0	16,0	11,6	14,9164	43616,4694	7827,0837	6	6	23,6	3,9115	29	18	13039,24	7799,8549	1208643,446	259784,801	7	8	13,5
14m_sanding_happy_left.avi	14	sanding	happy	left	12616,405	468,3035	6	5	24	13,7659	47	10	282,66	426,8544	113,9405	5,4137	13	13	9,25	0,96531	10,0	7,0	9,3667	2,8897	279,1008	4,1617	12	12	10,8182	4,1429	23,0	8,0	2,7455	3,1497	31801,1752	1613,1976	13	13	9,3333	0,98473	11	7	2502,8167	821,8146	486196,3388	80485,3355	9	10	11,125
14m_sanding_happy_right.avi	14	sanding	happy	right	12594,2545	107,4533	11	11	11,6	4,5019	21	8	114,75	97,4119	117,0463	1,7128	8	9	15,4286	8,3438	29,0	9,0	1,4625	1,1927	279,8826	3,9993	12	11	10,9091	4,1582	23,0	8,0	2,7273	3,2252	32754,6793	407,1153	19	20	6,3889	3,6644	13	2	141,6579	247,9052	745680,4264	200967,3051	6	7	12,6
14m_wiping_happy_left.avi	14	wiping	happy	left	11973,1273	172,6338	12	12	10,3636	1,804	13	6	157,4727	83,4748	111,6033	8,9365	12	12	10,4545	1,5076	12,0	7,0	15,2091	6,0686	251,3157	4,7904	12	11	10,9091	1,3751	14,0	9,0	4,5	1,8749	28073,4694	2603,6604	12	12	10,4545	1,4397	12	7	3941,7545	1475,2752	568130,7207	133837,6758	10	10	13,1111
14m_wiping_happy_right.avi	14	wiping	happy	right	12232,7736	149,0706	12	12	10,6364	1,9117	15	8	235,2091	91,6592	131,9554	8,2732	8	9	10,2857	1,2536	12,0	8,0	5,225	4,735	253,7851	3,4366	12	11	10,9091	1,3003	14,0	9,0	4,5364	1,4946	33464,9041	1782,3841	13	13	9,5	5,7604	22	2	668,4	871,7138	583256,8744	131916,2861	11	12	10,6
14m_sweeping_angry_left.avi	14	sweeping	angry	left	11367,5058	611,7443	9	9	14,25	7,4402	31	6	596,8125	484,304	121,086	20,0561	8	7	17,1429	10,1887	35,0	7,0	15,6571	20,3795	258,7554	18,6294	6	6	22,4	6,6558	28,0	11,0	49,02	9,7258	31427,1471	6003,4144	8	8	15,7143	8,5189	31	8	5859,8143	5915,2732	677618,1438	139366,1257	9	9	14,25
14m_sweeping_angry_right.avi	14	sweeping	angry	right	12841,838	660,7702	11	11	11,9	8,4387	34	7	640,97	679,2796	138,3537	23,3113	9	9	14,25	4,7434	25,0	11,0	26,2375	17,9631	256,9521	18,2051	5	6	25,25	2,2174	28,0	23,0	48,66	9,309	35639,9719	6804,8384	9	9	14,125	4,1209	24	12	9494,575	6817,5698	735237,4132	158084,015	12	13	10
14m_mopping_angry_left.avi	14	mopping	angry	left	10430,114	387,7257	11	10	12	7,874	32	3	299,65	453,6618	95,962	6,7742	10	9	13,3333	4,2131	20,0	6,0	10,1889	8,541	251,5223	18,7467	9	10	14,5	6,8868	28,0	7,0	17,6444	13,3072	24142,7917	2433,0986	10	10	13,1111	4,1366	21	8	3821,5444	3037,9445	764969,3851	108161,1787	9	10	11,625
14m_mopping_angry_right.avi	14	mopping	angry	right	13272,9983	492,8589	8	9	16,1429	7,9672	32	8	876,2625	516,4203	145,0678	5,6111	11	12	10,8	3,7059	17,0	7,0	6,5455	6,6933	249,9306	18,3797	9	10	14,5	6,8868	28,0	7,0	15,6222	12,4398	36208,9785	2291,2332	8	9	15,5714	6,6797	28	8	4038,525	2332,546	913615,1587	167028,3811	9	10	11,375
14m_paint_roller_angry_left.avi	14	paint_roller	angry	left	14090,3537	451,5348	8	9	16	7,5939	23	2	248,7875	222,8988	157,3355	9,4864	7	7	15,8333	6,8823	22,0	4,0	17,15	12,5458	329,2116	5,9265	5	5	29,5	17,1367	55,0	18,0	6,825	4,3745	51811,3074	3468,5469	7	7	15,8333	6,6458	22	4	6136,5	4386,5935	783899,3851	131612,6267	7	8	14,6667
14m_paint_roller_angry_right.avi	14	paint_roller	angry	right	13039,5289	457,9801	9	8	15	6,9898	22	2	529,575	469,1195	101,6562	10,899	7	6	20	5,2536	27,0	12,0	17,4333	10,3407	333,8446	6,0845	6	5	24	4,8477	31,0	18,0	5,86	4,3533	33926,8116	3584,6156	8	7	17,1429	6,1218	27	10	5149,1	3922,9378	773991,4562	209974,7508	7	8	16,6667
14m_paint_brush_angry_left.avi	14	paint_brush	angry	left	13929,8529	248,1784	7	7	17,6667	7,3394	24	4	434,55	278,7451	164,8942	16,1441	6	7	21,2	1,6432	23,0	19,0	42,2667	14,6268	323,2562	9,161	6	7	21	2,9155	24,0	17,0	12,7	11,75	53376,2992	5900,1532	6	7	21	1,5811	23	19	15161,5833	5480,9936	1207997,286	194639,5598	8	9	10,7143
14m_paint_brush_angry_right.avi	14	paint_brush	angry	right	13323,5207	416,4827	8	8	15	7,0711	21	3	397,6	269,3475	89,6777	4,8007	8	7	17,1429	4,2984	22,0	11,0	8,4857	4,4692	327,4331	9,8094	6	7	21	2,8284	23,0	17,0	13,5167	12,8548	29371,514	1925,3236	7	7	17,5	4,7223	21	9	3407,2833	1667,9272	957783,2083	166287,9492	7	7	16,6667
14m_sanding_angry_left.avi	14	sanding	angry	left	12905,6215	170,3914	10	10	13	2,8723	16	6	240,3778	163,8719	135,3405	13,478	9	9	14,75	2,3755	20,0	12,0	30,125	11,6804	279,0298	4,4548	9	8	15	3,7033	21,0	11,0	6,8875	3,2232	37732,5521	3555,1985	9	9	14,75	2,7124	20	11	8099,1375	3142,5439	844146,9355	190407,8986	5	6	15,5
14m_sanding_angry_right.avi	14	sanding	angry	right	12485,3653	256,4363	9	8	15	4	21	10	482,525	254,2634	129,5603	0,55715	6	7	20,8	10,0349	34,0	12,0	1,0667	0,64008	278,8446	4,5026	9	8	15	4	22,0	10,0	6,8	3,4223	36125,4678	504,9376	11	10	12	5,2493	19	4	596,81	432,395	729374,2248	183691,5882	8	9	14
14m_wiping_angry_left.avi	14	wiping	angry	left	12163,8496	217,1014	10	10	13,2222	4,6308	24	9	215,5889	185,2929	150,3603	24,2782	10	9	13,3333	5,7446	24,0	5,0	28,2333	22,95	270,1273	17,3147	7	6	20	10,7517	36,0	7,0	22,85	23,0899	40523,5388	6526,3104	8	7	17,1429	6,6189	25	10	9529,8714	6967,0483	869994,6165	221537,4958	7	7	17,5
14m_wiping_angry_right.avi	14	wiping	angry	right	12825,6826	534,6396	9	9	14,125	6,7705	24	5	649,825	657,0679	138,357	8,4281	8	9	15,1429	7,3808	24,0	7,0	11,25	9,2763	270,5174	17,1231	7	6	20	10,7517	36,0	7,0	22,7167	22,628	37329,4116	1802,6098	8	8	16,2857	8,8075	30	8	3218,5429	2214,7483	740989,9107	208028,9881	8	8	15,1429
14m_sweeping_sad_left.avi	14	sweeping	sad	left	11687,6512	321,0792	7	7	18	7,4565	27	10	360,6167	279,0977	82,8298	1,4078	5	6	26	12,2474	38,0	9,0	1,72	1,0465	297,4926	3,9043	6	6	22	8,3964	36,0	15,0	5,74	3,5641	24637,8909	338,8135	9	10	13,25	6,6708	20	2	411,8556	369,2529	395221,4562	52015,9032	8	9	15,1429
14m_sweeping_sad_right.avi	14	sweeping	sad	right	13972,9818	250,0646	10	9	13,3333	5,244	23	6	293,6111	296,3601	116,2149	5,3854	8	8	17	3,0551	21,0	14,0	9,2857	6,209	298,2364	3,6246	6	6	22	8,86	37,0	15,0	5,66	3,2796	34655,681	1580,0554	8	7	17,1429	9,7541	37	7	2834,9286	2003,9617	489084,486	138293,6976	7	7	17,6667
14m_mopping_sad_left.avi	14	mopping	sad	left	12665,8678	426,0898	5	4	30	10,7083	42	16	1023,475	456,33	82,1736	3,9788	6	6	23,6	10,2616	32,0	11,0	7,48	5,4904	319,2281	1,6871	3	3	54,5	14,8492	65,0	44,0	2,9	1,5535	26233,0661	1296,5023	6	6	23,4	10,015	32	12	2473,1	1778,417	354910,7074	108017,5708	5	6	24,75
14m_mopping_sad_right.avi	14	mopping	sad	right	13822,1702	236,8498	4	5	33,3333	3,2146	37	31	515,375	238,8966	95,1372	5,2295	7	7	19,6667	9,7091	39,0	12,0	6,1833	6,5324	318,8843	1,6118	5	5	27	15,8114	47,0	12,0	1,625	1,3667	30331,6661	1554,283	8	8	16,8571	3,3877	23	12	1660,7143	1628,4449	359662,8446	101610,8764	5	5	25
14m_paint_roller_sad_left.avi	14	paint_roller	sad	left	14341,9983	242,3108	5	5	28,5	6,8069	34	20	309,75	235,5794	186,957	13,9324	5	6	20,75	15,4353	41,0	4,0	12,12	19,0121	333,1669	5,6233	4	3	40	20,5183	60,0	19,0	12,4667	10,4657	62297,7702	4908,8471	4	5	29,6667	17,0392	46	12	5701,275	6788,773	1357493,694	235279,992	4	4	31,3333
14m_paint_roller_sad_right.avi	14	paint_roller	sad	right	12922,4711	355,5257	7	7	18,3333	5,2409	27	14	280,0167	412,4957	79,4198	3,1327	5	5	26,25	20,9821	54,0	3,0	4,35	3,5709	338,3901	6,905	6	5	24	10,7935	40,0	12,0	8,98	11,1771	26861,719	859,9432	7	6	20	11,1893	36	2	1217,2167	968,4809	862538,5256	132811,639	6	7	19,6
13m_paint_brush_sad_left.avi	13	paint_brush	sad	left	15745,2893	304,5137	5	6	27,25	4,272	30	21	430,52	332,1088	135,676	9,3225	5	6	25,5	7,1414	36,0	21,0	19,32	9,6858	350,0347	1,2526	4	3	40	11,7898	53,0	30,0	1,6333	1,1413	47493,1504	3294,4416	5	6	25,5	7,1414	36	21	6776,88	3397,5703	999392,2661	532484,8402	4	4	29
13m_paint_brush_sad_right.avi	13	paint_brush	sad	right	15321,0826	212,2443	7	7	19,3333	5,8878	26	12	363,9	179,2341	91,0083	4,4969	7	6	20	8,1486	33,0	8,0	7,6167	4,8155	357,6975	2,6045	3	4	38,5	30,4056	60,0	17,0	2,7667	2,9214	32560,0909	1756,737	7	6	20	8,1486	33	8	2780,0333	1790,6786	708392,9223	220271,7825	4	5	27,3333
13m_sanding_sad_left.avi	13	sanding	sad	left	13789,6248	34,3715	9	10	13,625	5,9507	22	4	51,3667	36,5498	110,4264	3,0797	10	11	11,6667	1,9365	15,0	9,0	5,57	2,9303	286,7372	1,3983	10	11	11,7778	1,7873	16,0	10,0	1,57	1,0306	31665,8347	950,9676	10	11	11,6667	1,7321	15	10	1768,11	937,3311	169265,6711	46764,0389	11	12	10,5
13m_sanding_sad_right.avi	13	sanding	sad	right	15272,0843	93,6334	8	9	13,5714	7,4578	26	3	68,5	59,9505	131,9785	0,70984	10	10	13,1111	4,9861	23,0	9,0	0,75556	0,48776	290,0083	1,4037	10	11	11,7778	1,7873	16,0	10,0	1,44	1,0595	38274,838	290,2967	16	16	7,8	4,7238	19	2	118,06	125,3813	343486,843	86512,5764	11	11	9,8
13m_wiping_sad_left.avi	13	wiping	sad	left	13148,6959	206,9826	6	6	22,8	5,9749	28	13	431,16	240,4299	106,8132	9,197	6	5	24	7,5829	34,0	16,0	18,16	8,5348	261,1157	4,7218	5	5	28,75	5,909	37,0	23,0	12,225	2,007	27868,3901	2183,9921	6	5	24	8,1548	35	16	4312,74	1812,5953	593598,8083	136757,5104	5	5	23,75
13m_wiping_sad_right.avi	13	wiping	sad	right	13687,9983	157,6343	12	13	10,6364	5,1628	23	5	153,9417	121,4297	141,2165	14,5048	6	6	23,2	5,2631	29,0	16,0	30,42	16,4267	264,6992	3,8862	6	6	23	11,5542	37,0	11,0	7,66	4,301	37334,9702	3417,6615	10	9	13,3333	5,0744	24	5	4266,3778	4541,7824	608815,6876	113390,6744	7	7	16
13m_sweeping_happy_left.avi	13	sweeping	happy	left	13664,5306	866,1022	9	9	13,125	8,9513	28	2	579,525	778,1859	105,205	10,3584	7	6	20	8,6948	34,0	10,0	18,5333	9,8702	297,4479	18,5553	5	5	28,25	5,3151	34,0	22,0	25,95	17,9907	31222,2926	2903,1918	7	6	20	8,2704	32	9	6851,7333	3202,753	1217801,714	335595,2321	4	5	27,3333
13m_sweeping_happy_right.avi	13	sweeping	happy	right	14637,7851	316,8323	10	9	13,3333	2,6458	16	9	607,3778	319,9053	110,7653	14,5197	8	7	17,1429	6,176	28,0	8,0	19,8571	15,7635	298,0545	18,6053	5	5	28,25	4,8563	33,0	22,0	26,3	18,1914	32833,3818	3430,5567	9	8	15	5,8797	28	9	4537,05	4010,9781	1327576,246	394275,0084	5	5	25,25
13m_mopping_happy_left.avi	13	mopping	happy	left	14060,9405	901,8173	7	8	17	10,3923	38	10	594,9571	585,6824	105,8479	5,1435	7	7	17,3333	6,0882	27,0	11,0	5,2333	6,7946	312,914	7,6922	8	8	16,2857	4,6803	26,0	12,0	7,6571	6,6037	33105,5537	1483,3725	8	9	14	4,7958	22	6	1595,525	1682,4229	1138308,412	180860,5571	4	4	35,3333
13m_paint_roller_happy_left.avi	13	paint_roller	happy	left	16182,6959	112,3444	11	11	11,4	6,3105	19	2	126,37	153,8919	170,4463	16,6204	7	8	15,8333	2,9944	21,0	14,0	14,8714	20,9548	349,514	4,2203	2	3	35	0	35,0	35,0	5,45	7,0283	59571,0215	5834,8053	7	8	15,8333	2,9944	21	14	5289,5286	7505,2803	2116810,81	475934,4358	6	7	18
13m_paint_roller_happy_right.avi	13	paint_roller	happy	right	15505,8992	256,0833	8	8	15,7143	3,6839	20	9	425,9857	258,6958	89,1355	6,6822	8	7	17,1429	5,3675	26,0	11,0	5,5	5,5817	361,4727	4,6124	3	4	20	7,0711	25,0	15,0	5,7333	7,0763	32216,5818	2376,4071	8	7	17,1429	4,7409	24	12	1939,6143	1892,776	1533458,779	414038,6646	7	8	12,5
13m_paint_brush_happy_left.avi	13	paint_brush	happy	left	15810,4777	248,9871	6	7	23,2	5,3572	28	14	269	261,2513	166,6727	9,3388	10	11	12,4444	3,283	20,0	9,0	6,54	5,1279	349,9091	2,6696	3	3	40,5	4,9497	44,0	37,0	2,8	0,95219	58335,6612	3547,9328	10	11	12,4444	3,0867	19	9	2296,45	1820,2112	1327009,788	599033,1596	3	3	49,5
13m_paint_brush_happy_right.avi	13	paint_brush	happy	right	15384,6595	213,3901	10	9	13,3333	5,7879	25	7	227,3	144,452	92,2942	4,8169	8	7	17,1429	9,1548	36,0	11,0	4,3714	4,9731	358,5653	3,3087	4	4	26,3333	19,6299	49,0	15,0	2,8	2,9853	33087,2628	1628,7876	9	8	15	7,2111	29	6	1342,55	1520,4109	1060542,056	496933,5088	3	3	52
13m_sanding_happy_left.avi	13	sanding	happy	left	13541,4909	182,893	10	11	12	2,1794	17	10	266,64	103,9311	115,1372	5,1394	11	10	12	2,582	18,0	10,0	7,1	2,9753	275,0496	2,4627	10	10	12,1111	2,5221	18,0	10,0	2,8111	1,3745	31667,6942	1391,3271	11	10	12	2,582	18	10	2236,19	824,0602	411130,2479	97923,726	10	10	12,1111
13m_sanding_happy_right.avi	13	sanding	happy	right	13086,0463	505,2581	12	11	10,9091	5,0091	22	6	337,8182	380,1037	141,3107	3,5351	8	9	15,5714	10,5965	32,0	2,0	2,5375	3,5037	278,3008	2,5986	10	10	12	2,5495	18,0	10,0	2,7	1,5018	39327,3273	1081,055	16	16	7,4	3,8508	15	2	249,5333	566,8352	579643,038	110342,8295	11	11	10,8
13m_wiping_happy_left.avi	13	wiping	happy	left	13179,0793	258,6216	9	9	14,875	2,4165	18	11	524,4625	184,9752	108,4165	13,2885	9	9	14,125	8,6592	33,0	6,0	8,7875	8,0629	258,3157	3,2877	9	8	15	1,4142	16,0	12,0	6,05	2,9534	27980,9802	3248,0206	9	9	14,25	8,1723	31	7	2329,65	2010,0808	853461,443	243753,2796	8	9	12,7143
13m_wiping_happy_right.avi	13	wiping	happy	right	12647,443	473,1876	10	10	13,1111	5,0607	25	8	518,1556	360,9492	150,719	14,7457	9	9	14	2,3905	17,0	11,0	31,6	11,18	260,4231	2,5429	9	8	15	1,8516	17,0	11,0	5,0625	3,1315	39216,3074	3592,6652	9	9	14	2,3905	17	11	7620,825	2709,8987	753161,9058	183492,3831	8	9	14,2857
13m_sweeping_angry_left.avi	13	sweeping	angry	left	12210,5752	646,9719	7	7	19,6667	3,9833	24	13	1552,6833	513,3825	103,2165	11,5241	6	6	21,4	3,9115	28,0	18,0	23,68	9,055	299,3736	12,3023	7	6	20	2,6077	24,0	17,0	23,9667	8,0912	30751,4579	2284,9414	7	7	17,8333	5,9805	22	6	3642,0167	2609,8376	690096,4826	124505,4441	7	8	17,5
13m_sweeping_angry_right.avi	13	sweeping	angry	right	14660,8744	443,4974	7	6	20	2,5298	23	17	1135,55	243,4404	118,3058	6,5101	12	11	10,9091	2,2115	14,0	8,0	8,0091	6,7684	298,9372	12,4181	7	6	20	2,5298	23,0	17,0	24,35	8,3021	35366,0116	2432,6818	10	9	13,3333	5,244	22	9	3510,1	3188,4457	1324015,407	232608,4571	10	11	12,7778
13m_paint_roller_angry_left.avi	13	paint_roller	angry	left	16145,5455	217,6644	8	9	14	9,363	30	2	137	194,9714	174,1223	10,0123	8	8	15,8571	5,9841	23,0	6,0	11,8857	7,9976	347,3504	10,6761	6	7	19,4	10,1637	37,0	12,0	4,35	6,8081	60520,8298	4511,2258	7	8	16,3333	3,4448	21	11	4284,3	3132,109	2398534,06	370060,9834	6	6	16
13m_paint_roller_angry_right.avi	13	paint_roller	angry	right	15306,1091	540,6718	8	8	13,7143	5,4989	19	4	428,3429	258,131	86,5289	2,9725	11	10	12	4,899	24,0	8,0	3,47	2,7147	358,9091	11,0466	5	6	24,25	12,5797	37,0	12,0	6,5	7,8203	31055,9868	1428,4976	12	12	10,8182	4,6652	21	3	1174,7364	989,6625	1397468,694	200863,3257	9	10	11,625
13m_paint_brush_angry_left.avi	13	paint_brush	angry	left	16866,324	291,9612	8	7	17,1429	10,5898	34	2	147,0429	160,1979	152,7537	13,8909	8	7	17,1429	5,0474	22,0	7,0	13,3286	9,936	352,1025	0,99804	8	9	15	9,0185	28,0	6,0	1,1125	0,97971	53787,8843	4919,8953	8	7	17,1429	5,0474	22	7	4725,6571	3533,9587	1152889,341	332676,8765	5	5	27
13m_paint_brush_angry_right.avi	13	paint_brush	angry	right	14763,5851	559,3172	6	7	22,6	5,8566	32	17	431,25	397,6679	94,6595	9,0169	6	6	22,2	8,3487	32,0	13,0	8,74	6,2823	357,3653	1,2774	6	7	20,4	10,015	37,0	12,0	1,4167	1,1003	33834,3504	3297,4738	9	9	13,875	7,7908	23	2	1983,1875	2101,0781	1198960,574	308099,326	5	6	18,75
13m_sanding_angry_left.avi	13	sanding	angry	left	13483,2463	136,8278	15	15	8,2857	5,0449	24	4	57,0929	105,1433	122,205	2,4735	17	18	6,9375	0,92871	9,0	5,0	2,0294	1,0642	267,7967	1,026	16	16	7,7333	2,4631	13,0	5,0	0,93333	1,1618	32725,8711	622,6698	16	17	7,4	1,7238	13	6	645,8437	272,2251	478639,7488	81682,149	14	15	8
13m_sanding_angry_right.avi	13	sanding	angry	right	13845,4793	158,647	17	16	7,5	2,1292	15	6	120,9562	94,5874	132,043	1,2045	13	13	9,5	4,0339	17,0	6,0	0,75	0,75814	268,881	0,98474	12	12	10,4545	6,1215	23,0	3,0	0,76364	1,1069	35504,1488	385,4492	17	16	7,5	5,4894	19	2	165,3188	260,3189	465747,0298	53291,1936	15	16	7,2857
13m_wiping_angry_left.avi	13	wiping	angry	left	13484,5405	541,4583	9	8	15	5,9761	25	5	584,825	569,3742	117,8314	16,3696	9	9	14,625	4,7491	22,0	9,0	30,975	17,0764	265,7653	6,0453	6	7	22,6	17,126	52,0	9,0	5,15	5,8584	31309,8314	4378,4963	9	9	14,75	4,9785	23	9	8253,25	4792,0631	650681,0331	281530,2119	6	6	22,2
13m_wiping_angry_right.avi	13	wiping	angry	right	12509,5372	390,3266	10	10	12,6667	7,4833	22	3	309,3444	369,4074	121,2512	14,0376	7	8	15	9,4446	32,0	8,0	18,2429	17,7003	266,762	5,7348	7	7	19,6667	15,371	49,0	7,0	4,9667	5,4002	32280,9702	3235,411	8	9	12,8571	6,8661	23	7	4026,05	2844,17	578420,9537	137171,2426	9	9	14,75
13m_sweeping_sad_left.avi	13	sweeping	sad	left	12367,119	491,665	5	6	26,25	11,8708	39	13	844,26	448,2437	102,6331	9,0402	4	5	35	3,4641	39,0	33,0	20,875	6,886	293,8149	9,8916	7	6	20	11,7813	36,0	7,0	18,3667	13,2881	30070,1207	1787,9468	7	7	18,8333	9,786	32	8	2018,3	1982,309	717204,5802	124477,6569	5	6	26
13m_sweeping_sad_right.avi	13	sweeping	sad	right	14035,2595	466,9533	9	8	15	8,6355	30	6	677,275	668,164	128,7504	11,987	6	7	21,2	7,4967	33,0	13,0	20,8667	15,6886	292,7967	9,7711	6	5	24	13,8203	41,0	7,0	21,72	12,1685	37597,2545	2659,3376	8	9	15,2857	6,6762	22	4	3242,5375	3281,5095	1621894,198	149345,7636	7	8	17
13m_mopping_sad_left.avi	13	mopping	sad	left	13733,3537	447,1756	7	7	17,5	9,4181	28	8	446,25	350,4793	101,1372	5,5632	7	7	19,8333	4,0208	26,0	15,0	5,85	5,6813	312,6	5,4316	5	5	28,5	4,6547	35,0	24,0	12,05	4,3815	31604,9521	1651,1791	9	9	14,75	8,0844	23	3	1572,4625	1534,5228	596485,6843	136748,2746	6	7	22
13m_mopping_sad_right.avi	13	mopping	sad	right	14473,4512	152,1111	8	8	16,7143	6,3957	26	9	295,3571	134,7943	102,0264	13,9232	9	8	15	8,9602	26,0	2,0	18,6375	18,7606	312,4727	5,2129	5	5	28,25	4,9917	35,0	23,0	11,55	4,3395	31810,0909	3862,3985	7	7	19,3333	6,0553	26	13	6809,1667	4920,6687	392680,6479	111016,0241	10	10	12,7778
13m_paint_roller_sad_left.avi	13	paint_roller	sad	left	16426,5074	92,6778	5	5	28	4,2426	34	24	237,125	85,9404	170,2182	10,2461	5	5	28	5,3541	34,0	23,0	17,275	7,0158	351,5438	2,1062	5	5	29,75	10,9962	41,0	15,0	1,9	1,5194	59828,9157	3442,2517	6	6	22,4	12,5419	34	2	4963,12	3378,5605	677494,8579	352587,6733	6	6	22,6
13m_paint_roller_sad_right.avi	13	paint_roller	sad	right	14908,3223	168,4019	8	8	16,4286	8,6189	32	9	279,1857	200,293	80,8264	3,6231	7	8	17,5	7,5565	27,0	7,0	3,3571	3,0109	358,4017	1,8759	7	6	20	15,5949	40,0	2,0	1,8333	2,0268	28969,7289	1344,626	8	8	16,8571	7,647	28	7	1175,3714	1109,8865	563538,557	241407,7084	8	8	15,4286
12m_paint_brush_angry_left.avi	12	paint_brush	angry	left	16953,205	107,1781	10	10	11,5556	4,2753	19	4	115,8	101,6435	175,9521	12,8985	9	9	13,375	5,3436	22,0	6,0	14,05	13,8536	364,2992	8,8695	7	6	20	2	23,0	18,0	9,2667	10,3359	64038,6628	4114,8344	9	9	13,375	5,4756	23	5	4240,35	5003,5964	811261,5157	187325,5932	6	6	19
12m_paint_brush_angry_right.avi	12	paint_brush	angry	right	15401,9471	429,0587	8	9	15,2857	4,3095	21	10	361,5125	290,2804	98,4446	4,7025	7	8	18	8,579	34,0	9,0	9,6	4,7672	369,0793	10,6493	9	9	14	9,1652	27,0	3,0	6,0125	7,866	36322,6033	1826,0423	9	10	13,625	3,2923	17	7	2555,1222	1962,1743	695650,4711	171285,4291	9	10	11,5
12m_sanding_angry_left.avi	12	sanding	angry	left	13776,7455	635,7475	9	10	13,25	5,5485	25	6	276,4222	386,307	130,5504	8,6307	14	15	8,6923	2,3588	13,0	6,0	4,7714	3,3918	281,195	5,4932	11	11	11,5	3,44	19,0	7,0	6,75	6,8812	36710,1339	2490,6166	14	15	8,6923	2,3232	13	6	1761,3286	1505,5626	558549,0132	245893,8333	7	8	18
12m_sanding_angry_right.avi	12	sanding	angry	right	14531,481	594,7979	11	12	11,6	7,2296	30	5	182,2545	308,7825	146,2562	5,0204	11	12	10,7	6,7995	25,0	3,0	2,0818	3,4062	280,9702	5,4543	12	12	10,4545	4,0587	19,0	5,0	6,1727	6,8308	41092,9438	1623,9991	12	13	9,5455	4,3901	16	3	899,8167	939,8144	680781,3074	296653,263	8	9	14,5714
12m_wiping_angry_left.avi	12	wiping	angry	left	13367,6512	280,557	9	10	13,875	1,7269	17	11	496	215,7322	127,519	16,2969	9	9	14,125	2,3566	17,0	11,0	31,9375	15,072	265,6479	10,3129	8	8	16,4286	4,1576	25,0	13,0	21,3571	7,8537	33793,9587	4070,3185	9	8	15	4,2762	24	11	7772,8	3542,8028	623697,8529	132322,9672	12	12	9,9091
12m_wiping_angry_right.avi	12	wiping	angry	right	14755,6215	335,7231	11	10	12	2,9059	16	7	536,45	323,9585	198,2281	6,8379	7	8	16,5	4,5935	25,0	12,0	13,9571	9,8912	267,6264	9,8811	8	8	16,4286	4,1576	25,0	13,0	20,5	7,8602	52990,7554	1387,1528	13	14	8,6667	5,4661	19	3	1476,0462	1674,9807	858298,8711	181447,0648	11	11	11,2
12m_mopping_happy_left.avi	12	mopping	happy	left	13272,5455	540,5482	7	7	19,5	4,7645	27	15	707,8833	494,4469	106,4099	8,2714	8	8	16,4286	9,6929	33,0	6,0	10,0429	8,0995	293,1388	12,6271	7	7	19,1667	4,2622	27,0	15,0	19	12,8976	31225,7967	3082,1128	7	7	19,1667	10,0482	34	6	4537,0167	3281,6922	1206097,314	187778,9386	5	5	26
12m_paint_roller_happy_left.avi	12	paint_roller	happy	left	17032,9273	303,3146	7	8	13,8333	15,2239	39	2	186,3857	427,1151	192,7884	13,6803	4	5	19	21	43,0	4,0	13,8	19,3397	353,5256	6,29	5	4	30	18,1292	52,0	9,0	3,65	4,7023	68107,0149	4295,2759	6	7	14,2	8,6429	29	7	3282,8167	5225,6469	999231,3603	177455,5807	5	6	25,75
12m_paint_roller_happy_right.avi	12	paint_roller	happy	right	14623,6446	268,7555	6	6	23,6	14,8762	44	12	326,74	291,786	94,3636	4,6387	6	5	24	9,798	38,0	11,0	7,22	5,7476	358,7124	5,532	5	5	29,5	17,3109	50,0	10,0	3,025	5,4631	33856,2132	1877,745	7	6	20	10,7517	37	7	2222,1	2211,4099	777888,324	106764,6032	6	6	20,8
12m_paint_brush_happy_left.avi	12	paint_brush	happy	left	17192,1107	124,6309	15	16	6,5714	4,7509	18	2	36,0133	120,9641	144,9421	6,2115	3	4	51,5	21,9203	67,0	36,0	10,6	8,7535	392,1355	10,348	3	3	55,5	27,5772	75,0	36,0	10,8	19,3446	56826,2149	2677,66	7	8	17,1667	19,9842	57	3	1566,7143	2712,3851	654760,5719	57931,0168	5	5	23
12m_paint_brush_happy_right.avi	12	paint_brush	happy	right	15447,3884	228,1026	12	12	10,6364	9,2333	26	2	59,9727	168,5082	107,9355	12,5268	4	3	40	31,4325	74,0	12,0	14,1667	16,7253	398,1752	11,2089	4	4	36,6667	30,4357	71,0	13,0	7,8	16,4866	43037,2215	5527,9134	4	3	40	32,7872	75	10	6246,2	7791,7103	1206914,018	249674,4039	2	2	79
12m_sanding_happy_left.avi	12	sanding	happy	left	13077,0628	50,0006	13	13	9,6667	5,4661	23	3	39,6667	45,6644	126,3091	3,5531	11	11	11,8	4,158	23,0	9,0	3,89	2,6121	276,8826	1,5937	10	10	12,8889	5,2068	25,0	9,0	1,7889	1,2824	34971,2876	931,9575	11	11	11,9	3,6953	21	9	1387,17	927,0948	277406,3421	91519,5146	11	11	11,1
12m_sanding_happy_right.avi	12	sanding	happy	right	15027,9521	117,1983	11	11	10,8	3,6148	20	7	112,41	111,7316	156,9008	1,9016	11	11	11,9	6,3325	28,0	4,0	1,09	0,87654	275,5653	1,3534	9	9	14,5	7,8376	33,0	10,0	2,0375	1,1713	43237,0959	623,199	13	13	9,5	4,9635	20	3	251,025	293,3216	454199,8562	96022,1105	12	12	10
12m_wiping_happy_left.avi	12	wiping	happy	left	13787,276	144,0231	6	7	21,4	12,7397	43	11	244,4333	131,2881	126,2727	10,362	7	8	18	4,5607	23,0	11,0	16,3857	9,0147	271,9917	4,7906	6	6	22,6	11,7175	41,0	11,0	9,26	4,3717	34349,0562	2952,3221	8	8	16,5714	5,6526	24	8	4239,0857	2878,0476	774593,5719	75848,5802	7	8	17
12m_wiping_happy_right.avi	12	wiping	happy	right	14832,4413	316,8242	7	7	18,6667	8,5946	28	9	451,2833	261,3656	167,0992	6,6353	5	6	21	14,8997	43,0	10,0	11,98	5,2573	272,7421	4,7112	6	6	22,6	12,0955	42,0	11,0	9,2	4,5509	45559,9967	1640,0583	7	7	18,8333	17,882	54	7	2006,6333	1706,9632	790523,1719	125185,9848	6	7	20,2
12m_sweeping_sad_left.avi	12	sweeping	sad	left	13753,524	362,9629	6	7	21	13,1149	43	8	318,6667	480,5417	116,2331	8,2755	5	6	20,75	11,2953	36,0	10,0	7,26	8,4706	303,3438	9,561	3	2	60	19,799	74,0	46,0	22,5	11,0157	35271,1174	2930,7856	7	7	19,6667	13,3666	39	2	2156,6	3350,8391	549302,7736	178880,4163	3	3	34
12m_sweeping_sad_right.avi	12	sweeping	sad	right	15953,4397	327,2021	4	3	40	32,187	76	14	492,7	460,296	123,438	6,3309	4	3	40	10,1489	51,0	31,0	16	4,1685	302,8198	9,3981	3	2	60	19,799	74,0	46,0	22,75	10,7671	37415,2397	2779,6479	4	3	40	10,4403	52	33	5718,4333	3108,1668	804666,4645	309385,9299	2	2	70
12m_mopping_sad_left.avi	12	mopping	sad	left	13669,4529	636,8645	3	3	57,5	28,9914	78	37	1602,35	501,6804	105,0264	7,981	4	4	39	30	69,0	9,0	11,8333	9,8512	312,4116	15,4464	3	3	58	15,5563	69,0	47,0	19,8	16,0964	32922,9917	4105,0411	4	4	38,6667	30,5014	69	8	4881,3	4934,9939	866689,1455	271140,3064	3	4	31,5
12m_mopping_sad_right.avi	12	mopping	sad	right	15511,0182	386,3093	6	6	21,8	25,7235	61	2	241,58	339,6241	136,0215	11,7347	3	3	36,5	16,2635	48,0	25,0	27,5	13,4447	312,924	14,7395	3	3	58	15,5563	69,0	47,0	18,2	15,582	42551,4298	3989,006	6	6	21,8	19,5243	52	3	2804,1	4033,3185	998867,6347	341825,8882	3	3	34,5
12m_paint_roller_sad_left.avi	12	paint_roller	sad	left	16840,6595	311,6718	7	7	19,8333	20,3609	56	2	121,4	320,3141	176,8579	15,4428	2	2	39	0	39,0	39,0	29,7	34,9311	357,6116	0,48256	1	1							63242,6264	5482,8576	4	4	17,3333	15,2753	34	4	3574,6	7714,4523	661968,8694	174130,3416	3	4	21,5
12m_paint_roller_sad_right.avi	12	paint_roller	sad	right	14979,9736	386,6546	7	8	17,8333	8,1833	25	7	118,7429	267,9621	90	2,604	3	4	37,5	41,7193	67,0	8,0	3,2333	4,9111	362,405	0,51216	3	3	29	9,8995	36,0	22,0	0,9	0,52915	32616,2479	938,1028	4	5	22	5	27	17	915,3	1570,0897	647819,9851	185054,5307	3	3	26
12m_paint_brush_sad_left.avi	12	paint_brush	sad	left	16850,6545	139,3397	10	11	9,3333	7,6649	25	3	70,22	144,4148	168,795	12,4931	4	5	15	7	22,0	8,0	7,525	16,1588	358,2413	0,42577	1	2					1,3	0,42426	60465,914	4429,8702	3	4	22,5	0,70711	23	22	3604,6333	6589,1604	471548,4479	87598,2132	4	4	37
12m_paint_brush_sad_right.avi	12	paint_brush	sad	right	15016,1653	392,3151	5	4	30	21,1818	53	7	249,6	411,7173	90,6066	2,8595	4	3	40	15,6205	50,0	22,0	2,2333	2,7725	362,0678	0,40378	5	5	25,5	43,6845	91,0	2,0	0,6	0,7329	32806,2843	1053,8428	8	7	17,1429	19,0825	50	4	364,5714	638,0267	618689,5008	148561,5816	1	2
12m_sanding_sad_left.avi	12	sanding	sad	left	13857,0281	135,3314	6	5	24	11,1131	34	8	260,7	204,5874	112,2909	2,7624	5	4	30	2,582	33,0	27,0	6,575	1,8093	286,7438	1,8696	5	4	30	5,5976	35,0	22,0	4,275	1,6386	32200,3669	874,4409	6	5	24	11,2694	31	4	1839,82	1044,0219	220320,0694	55249,9055	4	5	25
12m_sanding_sad_right.avi	12	sanding	sad	right	15005,7603	136,8326	6	6	21,6	17,2714	39	2	200,76	169,7971	141,8926	0,27814	2	2	106	0	106,0	106,0	0,8	0,28284	285,7157	1,7395	5	4	30	5,0332	35,0	23,0	4,075	1,5379	40540,7157	223,5144	6	5	24	10,7238	35	12	474,74	268,3808	220904,4314	64668,8966	6	6	22,4
12m_wiping_sad_left.avi	12	wiping	sad	left	13614,5421	52,9896	6	7	19,8	13,3679	42	7	62,5167	58,6921	147,1289	10,5653	4	4	35,3333	10,7858	43,0	23,0	21,1333	9,5253	275,0926	5,4225	3	4	46	5,6569	50,0	42,0	10,2	4,6459	40455,4744	2756,7747	4	4	35,6667	11,1505	44	23	5095,3	2312,1405	412516,8496	96997,4234	3	3	41,5
12m_wiping_sad_right.avi	12	wiping	sad	right	14992,2397	166,1342	6	5	24	17,3638	53	8	219,06	238,4057	161,195	1,9373	5	4	30	17,0685	49,0	8,0	2,725	3,2035	275,7603	4,6811	3	4	46	9,8995	53,0	39,0	9,3	4,2346	44445,281	572,2369	7	7	18,6667	11,6733	39	4	779,0667	637,3572	585939,4264	191157,8286	4	4	36
12m_sweeping_angry_right.avi	12	sweeping	angry	right	15616,7322	405,6468	8	7	17,1429	2,8536	22	14	779,6286	376,7299	150,405	12,5309	7	8	17,6667	6,5625	27,0	10,0	11,6429	8,3538	284,8975	12,0283	8	7	17,1429	3,7161	23,0	12,0	22,3857	12,2347	42721,9702	2388,6847	9	8	15	7,7828	28	4	1463,3	1522,2584	1412771,529	204922,0526	5	6	26,25
12m_mopping_angry_right.avi	12	mopping	angry	right	15201,843	460,2675	9	9	14,25	2,3146	17	10	807,1125	394,7233	137,5554	9,4361	7	8	16,3333	3,7238	22,0	12,0	16,1286	11,218	277,7587	17,0712	8	7	17,1429	7,3808	33,0	12,0	25,3143	15,5014	38118,7289	2455,8607	11	11	11,6	4,402	20	7	2319,85	2092,0576	1449873,408	292302,9224	5	6	24,25
12m_paint_roller_angry_left.avi	12	paint_roller	angry	left	17150,6529	187,131	9	9	12,75	8,5147	31	3	203,7	251,9488	185,3388	13,03	10	11	12,8889	3,6893	18,0	8,0	10	12,1382	357,0099	1,9	9	9	14,375	6,1397	25,0	5,0	1,4	1,0532	66160,5025	4579,3163	11	12	11,5	5,0607	18	3	3190,6909	4147,5193	631956,2727	133068,2231	10	11	12,1111
12m_paint_roller_angry_right.avi	12	paint_roller	angry	right	14795,757	490,0368	11	11	11,6	3,3066	17	6	489,55	425,9388	99,7124	11,8621	9	9	14,5	5,6821	24,0	10,0	9,8875	6,9578	361,314	2,2639	8	8	16,4286	10,454	35,0	7,0	1,3	1,0975	36007,5405	4101,2112	10	10	12,8889	3,9193	23	10	3153,3333	2618,8441	887900,476	239240,9588	7	7	16,3333
02f_paint_brush_sad_left.avi	2	paint_brush	sad	left	14636,1405	58,5827	11	12	11,2	6,973	22	2	33,4	50,8384	132,4413	8,1989	4	5	37,3333	19,5021	51,0	15,0	11,025	9,2034	331,6793	0,77995	7	7	19,6667	18,4138	55,0	4,0	0,76667	0,65412	43926,1025	2685,1451	4	5	37,6667	19,8578	52	15	3674,525	3061,6284	236084,1967	58877,0515	4	5	30
02f_paint_brush_sad_right.avi	2	paint_brush	sad	right	13022,5438	120,9739	6	5	24	13,784	37	5	135,22	141,61	73,4959	5,0147	3	4	41	42,4264	71,0	11,0	3,8667	5,4577	337,0826	0,25648	3	3	29	31,1127	51,0	7,0	0,7	0,50332	24774,719	1699,1348	5	6	21	15,9374	43	7	797,4	1535,5049	495964,1174	146826,2974	4	4	18,3333
02f_sanding_sad_left.avi	2	sanding	sad	left	13358,6116	343,9295	8	8	16,4286	15,1752	39	2	117,5	256,4429	86,7455	4,2434	7	8	16,6667	4,274	22,0	9,0	8,9286	4,0577	304,5769	2,6398	6	5	24	16,9558	53,0	12,0	3,3	3,0728	26420,4298	1302,5641	8	8	16,4286	3,9521	22	9	2748,4	1374,5846	333073,9124	75480,2087	7	8	16,3333
02f_sanding_sad_right.avi	2	sanding	sad	right	13098,362	117,6346	10	9	13,3333	4,7958	20	4	106,9	102,0202	99,1868	3,0984	6	7	18,2	10,7098	30,0	3,0	2,3167	2,1311	303,7669	2,5648	6	5	24	16,9558	53,0	12,0	3,06	2,8504	30124,2612	788,972	7	8	18,6667	9,331	29	4	561,9429	521,4986	435054,5702	80642,4055	5	6	23,25
02f_wiping_sad_left.avi	2	wiping	sad	left	14732,4132	301,7682	9	10	13	11,0065	31	2	167,5667	218,5696	115,4612	13,9495	4	5	34	6	40,0	28,0	19,425	17,3813	300,1868	7,2453	3	3	51,5	4,9497	55,0	48,0	13,55	5,201	34633,0182	4029,3554	5	6	25,5	14,6629	40	7	4422,74	4831,619	978094,914	339524,8479	4	4	34,3333
02f_wiping_sad_right.avi	2	wiping	sad	right	11766,1736	177,1045	11	10	12	5,0772	21	7	184,62	147,9728	82,2545	13,631	4	3	40	1	41,0	39,0	30,4333	16,2128	298,757	6,9918	3	3	52,5	3,5355	55,0	50,0	12,65	5,4366	24563,3702	4021,6289	7	6	20	17,0294	41	2	4335,2333	5544,5005	581361,0645	203737,5807	8	8	15,1429
02f_sweeping_happy_left.avi	2	sweeping	happy	left	12937,7306	719,7199	8	8	16	7,188	27	7	531,0571	562,9815	87,6909	7,1281	6	7	21,2	4,6043	29,0	17,0	8,4833	6,8136	311,6033	3,6123	7	6	20	2,6833	23,0	15,0	8,25	2,0201	27333,5405	2346,1794	8	9	15,2857	4,6085	21	9	2006,1125	2076,4056	624501,4463	199914,7384	8	8	16,2857
02f_mopping_happy_left.avi	2	mopping	happy	left	12853,8264	801,2461	4	5	31	1	32	30	1822,675	608,8361	80,4512	6,3	7	7	18,1667	5,3821	29,0	15,0	11,05	7,7545	318,0198	3,7658	5	6	26,25	8,0984	34,0	17,0	3,74	3,9688	25590,8	2090,9109	8	8	15,5714	2,9921	19	10	3107,4714	2784,0216	447818	121168,371	7	7	15,8333
02f_mopping_happy_right.avi	2	mopping	happy	right	13784,881	591,8534	6	6	22,4	8,2946	31	13	1081,4	839,0929	91,4132	7,5681	7	7	18,6667	8,8015	31,0	8,0	12,4	9,8955	317,3983	3,2099	5	6	26,5	8,1035	34,0	19,0	3,4	3,4059	29002,6331	2274,4633	7	7	18,6667	8,8015	31	8	3752,8833	2907,6752	544488,1802	129602,2487	5	6	27,25
02f_paint_roller_happy_left.avi	2	paint_roller	happy	left	15127,2628	63,458	8	9	15,5714	5,1916	24	8	131,1875	77,9241	188,9554	9,8072	7	8	17,6667	1,7512	20,0	15,0	21,1714	8,66	335,1785	5,5618	10	10	12,6667	6,5765	25,0	6,0	5	7,0557	63328,7256	3347,3466	7	8	18	1,7889	20	16	7719,4286	3000,1191	931834,1537	190949,1836	6	7	18,6
02f_paint_roller_happy_right.avi	2	paint_roller	happy	right	11307,4661	292,0165	9	9	14,375	7,4438	28	5	309,0625	271,4763	74,0083	5,9347	9	8	15	2,3905	19,0	12,0	4,2125	5,1482	342,4463	6,1722	11	11	11,4	9,3832	34,0	2,0	5,02	8,2722	25346,8298	2155,975	10	9	13,3333	4,8734	23	7	1106,6889	1548,8	598157,5041	97943,3771	10	11	12
02f_paint_brush_happy_left.avi	2	paint_brush	happy	left	14910,1074	152,5045	13	14	9,25	1,6026	13	7	173,4769	111,8122	164,5107	19,3631	11	12	10,9	3,9847	18,0	8,0	10,2909	8,4893	334,4264	1,4622	12	12	10,6364	3,2333	17,0	8,0	2,8818	1,615	55018,8661	6465,6161	13	14	9,0833	1,6214	12	7	3177,1615	2189,9725	868447,8793	201607,9552	6	7	18
02f_paint_brush_happy_right.avi	2	paint_brush	happy	right	11807,8562	385,3363	10	10	12,3333	5,8737	25	6	251,4333	335,6146	90,3074	16,8866	8	7	17,1429	10,961	41,0	10,0	10,5286	8,5825	341,1917	2,233	11	11	11,2	3,7059	19,0	8,0	4,12	2,0452	30791,3521	5672,2974	8	7	17,1429	6,5429	27	10	3457,0571	3588,8278	899121,6744	111381,6058	10	10	11,8889
02f_sanding_happy_left.avi	2	sanding	happy	left	13279,8645	81,7965	14	14	8,7692	4,024	21	6	42,0154	37,6633	92,8975	6,8567	16	17	7,6	1,9567	13,0	5,0	2,7125	1,8568	302,7785	2,9919	7	6	20	8,0994	30,0	10,0	1,5667	1,6132	28113,0248	1897,4017	16	17	7,6	1,7647	12	5	820,1312	559,1572	557933,4463	157200,6787	5	5	21,25
02f_sanding_happy_right.avi	2	sanding	happy	right	13339,5074	197,5709	8	8	13,7143	9,1235	33	7	80,2143	76,6009	96,4033	1,5805	4	5	33,6667	10,0167	45,0	26,0	1,55	1,401	299,8182	2,9098	5	4	30	25,0732	67,0	12,0	2,5	3,3364	28901,7455	451,9016	11	12	11,6	11,8246	37	2	201,1182	216,583	606999,843	145423,8632	3	3	37,5
02f_wiping_happy_left.avi	2	wiping	happy	left	14633,3025	296,9507	11	10	12	7,8881	25	2	122,91	161,2939	113,9273	12,7172	9	8	15	4,7809	25,0	10,0	22,6375	10,7133	304,7207	4,4171	10	10	13	4,5	24,0	8,0	2,8444	2,4093	34707,9091	3841,2698	9	8	15	4,8107	25	10	6727,1375	3265,2014	853354,2843	428651,0193	5	6	26,5
02f_wiping_happy_right.avi	2	wiping	happy	right	11134,5372	405,4994	10	11	12,6667	2,7839	16	8	412,59	384,5669	83,4628	14,7441	8	8	16,7143	8,6162	35,0	10,0	10,7429	13,6827	303,7157	3,7324	8	8	16,7143	6,0474	26,0	11,0	3,3286	2,7597	25303,0975	4213,5998	8	8	16,7143	9,0685	36	10	3056,2286	4006,4424	571180,4595	167655,2338	5	6	16,5
02f_sweeping_angry_left.avi	2	sweeping	angry	left	11778,7603	443,6969	11	11	11,3	4,111	18	3	523,14	423,3738	110,076	14,3632	9	9	13,875	2,5877	17,0	9,0	15,775	6,706	267,9603	10,8334	9	10	14,625	0,91613	16,0	13,0	23,8556	8,9308	29400,9736	3481,3452	11	11	10,6	3,134	15	6	1635,08	1681,7765	426010,9636	52602,8055	13	13	9,75
02f_sweeping_angry_right.avi	2	sweeping	angry	right	13159,3174	375,796	11	12	11,6	4,5509	16	5	468,3364	328,995	114,5835	8,5388	12	11	10,9091	4,8673	19,0	3,0	7,2091	6,3223	266,7273	11,1468	9	10	14,625	0,91613	16,0	13,0	24,3	8,9135	30580,7983	2720,801	9	9	14,75	1,3887	17	13	4528,025	1699,3734	541785,6942	54478,7779	14	14	9
02f_paint_roller_angry_left.avi	2	paint_roller	angry	left	14608,162	203,7544	15	16	8,3571	5,4717	21	2	69,1067	185,5321	171,0975	13,917	14	14	8,3077	0,63043	9,0	7,0	11,8769	7,7536	329,6066	6,5792	10	9	13,3333	8,7034	30,0	7,0	2,3778	3,9143	56352,7636	4274,2776	14	14	8,3077	0,63043	9	7	3768,9077	2603,7594	965896,0661	194648,3133	10	10	11,7778
02f_paint_roller_angry_right.avi	2	paint_roller	angry	right	12130,7124	558,0813	12	12	10,6364	5,5186	18	3	252,8	400,3132	85,6876	4,7563	10	9	13,3333	13,3884	47,0	2,0	3,8333	2,8103	335,3207	6,6967	9	9	14,875	10,829	38,0	7,0	2,1125	2,8256	28753,8992	2009,0447	12	11	10,9091	12,7707	48	2	1224,7636	1176,2605	834167,9223	149863,5897	13	13	9,5
02f_paint_brush_angry_left.avi	2	paint_brush	angry	left	14615,8298	188,7893	15	15	8,3571	5,4717	21	2	73,5143	191,486	171,6579	13,1969	14	15	8,3077	0,63043	9,0	7,0	11,2857	6,9745	329,5455	6,5386	10	9	13,3333	8,9303	31,0	7,0	2,3889	3,9476	56530,3868	4054,4003	14	15	8,3077	0,63043	9	7	3591,9786	2337,2561	946033,276	187082,3443	9	9	13,375
02f_paint_brush_angry_right.avi	2	paint_brush	angry	right	12117,5769	538,7123	12	12	10,7273	5,3869	18	4	249,9727	401,3277	85,6545	4,7385	10	9	13,3333	13,7295	48,0	2,0	3,8333	2,7382	335,2727	6,6677	9	8	15	11,1355	39,0	7,0	3,0125	4,2019	28738,4711	1999,8415	12	11	10,9091	13,0649	49	2	1226,9364	1177,629	843891,2975	157156,6888	11	11	11,5
02f_sanding_angry_left.avi	2	sanding	angry	left	12133,5851	192,1794	11	11	11,7	11,7762	40	2	64,65	132,4633	99,1289	7,4897	7	7	19,5	14,3771	41,0	3,0	5,6833	8,9599	269,2545	7,1727	14	13	9,2308	8,7669	36,0	2,0	1,3538	4,2465	26694,1471	2166,8379	8	8	17	14,3062	40	3	1367,9571	2265,1458	773925,4843	161618,0501	5	6	17,5
02f_sanding_angry_right.avi	2	sanding	angry	right	12273,486	252,1827	15	15	8,3571	6,6054	22	2	53,3929	95,2177	112,6248	3,8932	9	9	13,625	9,6944	28,0	4,0	1,925	2,8217	269,8711	6,6276	8	7	17,1429	16,0357	51,0	6,0	2,2286	6,0622	30371,8033	539,8986	12	12	9,9091	7,9051	28	3	352,1	485,5552	718171,3041	154113,3951	3	3	49
02f_wiping_angry_left.avi	2	wiping	angry	left	12669,7455	416,9382	11	11	11	4,7842	23	7	315,48	425,4386	114,3554	12,6943	12	13	9,0909	1,9212	13,0	6,0	14,1	10,2562	253,238	8,1569	14	13	9,2308	1,8777	14,0	6,0	4,9692	5,2829	28941,1074	3172,0567	11	11	10,1	2,2336	14	7	3872,07	1948,9267	1034768,398	204704,4219	7	8	11,5
02f_wiping_angry_right.avi	2	wiping	angry	right	11343,3488	290,9507	14	14	9	1,5811	13	7	291,0923	156,7824	117,8661	12,4937	14	14	8,3077	2,8397	14,0	3,0	6,7154	6,4459	254,1669	8,5676	13	13	9,5833	1,832	14,0	7,0	5,5167	5,1	29970,5967	3456,0889	15	15	7,7143	3,4957	14	2	1308,7071	1424,0864	755331,319	96180,6961	9	10	11,25
02f_sweeping_sad_left.avi	2	sweeping	sad	left	12821,8116	361,6126	8	7	17,1429	9,4415	30	4	253,3571	352,3267	82,0314	4,6249	9	9	13,625	7,5012	28,0	2,0	3,3875	4,7461	320,3917	1,0361	9	9	14,375	10,3914	35,0	3,0	0,7875	0,92223	26281,2397	1466,202	12	12	9,9091	7,2035	25	2	800,7545	1364,2871	455319,324	93723,2741	4	4	31,3333
02f_sweeping_sad_right.avi	2	sweeping	sad	right	14183,486	253,8807	8	9	15,1429	13,4093	35	2	136,4625	213,7627	100,405	9,1265	6	7	19,4	10,1637	28,0	6,0	8,0667	10,3882	318,3983	0,93005	5	6	22,5	17,2337	40,0	4,0	1,22	1,013	31968,157	2895,9534	5	6	23,75	8,6168	30	11	3139,86	3465,7561	616870,8826	142003,6928	5	5	22,25
02f_mopping_sad_left.avi	2	mopping	sad	left	12741,9322	560,3973	5	5	28,25	20,7746	55	7	583,8	782,7103	80,1736	6,8576	5	4	30	19,6129	54,0	13,0	7,3	8,4224	315,724	1,5234	4	5	12,6667	9,0738	23,0	6,0	1,525	2,0534	25314,557	2194,5893	7	6	20	11,6103	38	9	1558,0333	2402,6516	465650,4463	127475,9587	4	5	28,6667
02f_mopping_sad_right.avi	2	mopping	sad	right	14055,0116	340,0094	5	5	23,5	25,9551	57	2	420,85	488,0533	96,2479	7,937	4	4	33,3333	4,5092	38,0	29,0	15,9	9,6347	312,7983	1,9854	3	4	16,5	3,5355	19,0	14,0	2,1333	2,7732	30097,9554	2385,0821	4	4	33,3333	4,5092	38	29	4916,5	2913,4162	683643,3355	162855,5526	3	4	41,5
02f_paint_roller_sad_left.avi	2	paint_roller	sad	left	14890,5174	40,2938	19	20	6,4444	3,8075	14	2	15,8789	24,0036	157,0678	8,5644	6	7	21,6	18,6628	51,0	4,0	6,5667	10,1128	332,4562	1,0463	1	1							52215,5554	2801,2793	5	6	27	19,4079	54	8	2646,88	3559,0934	927584,1405	166987,9495	4	4	31
02f_paint_roller_sad_right.avi	2	paint_roller	sad	right	12225,4479	271,4273	5	5	28,25	15,2834	40	6	265,85	326,4906	94,9322	12,3145	2	3	17	0	17,0	17,0	13,65	17,5076	337,6959	1,0811	3	2	60	28,2843	80,0	40,0	1,55	1,2152	32067,9339	4227,5577	4	4	33	42,4617	82	7	3095,9333	5209,2714	792110,0711	107913,8341	5	6	22,5
22m_paint_brush_happy_left.avi	22	paint_brush	happy	left	15695,2479	86,6281	11	11	11,7	3,7133	18	7	75,62	102,8078	170,4843	12,7046	6	6	22,2	7,0852	27,0	10,0	18,5	14,5144	346,7851	1,3631	6	6	21,2	6,8337	32,0	14,0	1,14	1,1664	59129,5636	4506,1203	6	6	22,2	7,0852	27	10	6466,1	5020,9913	616793,4066	157956,2187	8	8	15,5714
22m_paint_brush_happy_right.avi	22	paint_brush	happy	right	14018,6	305,8206	9	10	13,875	3,8336	19	9	319,5556	247,578	96,886	9,3405	11	11	11,8	8,025	25,0	2,0	2,78	6,1298	351,2727	1,2294	8	8	14,4286	7,6126	29,0	7,0	0,87143	0,96908	34027,0992	3200,8839	14	14	9,0769	6,1571	18	2	755,6	1936,7029	561865,5074	214116,6885	5	5	25,75
22m_sanding_happy_left.avi	22	sanding	happy	left	12685,9256	89,171	6	6	23	11,2694	36	8	132,5	125,7402	110,2727	8,9049	8	8	16,5714	5,9682	26,0	9,0	18,2857	7,4341	274,8149	2,2127	8	8	16,7143	2,5635	18,0	11,0	2,8	2,1782	30307,4215	2476,0005	8	8	16,5714	5,9682	26	9	5205,3286	2043,4691	731116,0562	131592,8855	6	7	16,2
22m_sanding_happy_right.avi	22	sanding	happy	right	13572,6694	137,1862	8	8	16,5714	6,3208	29	9	261,5143	110,7117	129,4116	0,44445	5	5	19,5	5,1962	25,0	13,0	0,975	0,2252	276,0678	2,1795	8	8	16,7143	2,8115	20,0	12,0	2,6714	2,0867	35726,1174	284,3852	12	11	10,9091	4,9488	19	3	197,3545	241,3813	470112,9025	96321,8494	5	6	23,75
22m_wiping_happy_left.avi	22	wiping	happy	left	13173,3223	129,0693	8	8	16,4286	4,7909	24	11	166,4286	118,0489	137,3835	22,3063	8	8	16,1429	3,1848	21,0	12,0	42,0571	15,9593	269,9719	5,6867	8	8	16,1429	3,4847	22,0	12,0	8,8857	4,8165	37034,1521	5734,9636	9	8	15	4,7509	22	6	9605,7875	4786,5913	582821,6727	152189,6544	7	7	16,5
22m_wiping_happy_right.avi	22	wiping	happy	right	13785,5603	188,8377	12	12	10,7273	6,2144	23	2	194,7455	184,4196	141,8793	5,1884	8	8	16,7143	9,9283	34,0	6,0	4,6857	6,9988	271,7719	5,5778	7	7	16,6667	3,4448	22,0	12,0	9,0167	4,327	38543,2165	1195,3074	9	9	14,625	5,2082	24	7	1484,3	1127,5896	726445,9339	111544,5555	8	8	15,8571
22m_sweeping_sad_left.avi	22	sweeping	sad	left	13589,5124	356,5513	4	5	31,3333	4,0415	35	27	632,05	493,9605	94,5355	3,4716	7	8	18,3333	7,3937	30,0	10,0	4,9857	3,2033	332,5736	1,6289	8	8	16,7143	9,4112	33,0	6,0	1,5	1,4071	31438,2132	1114,7858	8	9	15,7143	6,873	30	10	1464,0625	1140,2011	352537,7504	77078,3542	8	8	15,8571
22m_sweeping_sad_right.avi	22	sweeping	sad	right	15005,4777	311,5421	5	4	30	2,9439	33	27	640,825	402,4544	107,6017	9,5215	7	6	20	9,0111	33,0	9,0	15,85	11,1932	330,4612	1,2612	5	5	19,75	10,8743	36,0	13,0	1,525	1,1511	35557,2661	3133,094	6	5	24	11,0227	34	9	6359,52	3395,4773	594503,6926	124568,4044	8	9	15,2857
22m_mopping_sad_left.avi	22	mopping	sad	left	14814,676	375,1872	4	4	34	5,2915	38	28	809,7333	175,3451	102,0727	6,0501	7	7	19	9,6333	34,0	8,0	8,0833	4,8941	334,0579	0,99077	4	4	35	7,5498	42,0	27,0	2,8667	1,1219	34096,362	1995,1674	8	8	16,2857	10,8584	34	3	2283,9	1755,8903	631191,8215	140392,6923	7	7	17,8333
22m_mopping_sad_right.avi	22	mopping	sad	right	14081,5653	490,8512	4	4	36	1	37	35	1118,7	204,929	90,8893	5,9794	6	6	21,4	8,0808	35,0	15,0	8,16	6,3999	333,957	0,96201	6	7	15,2	9,2304	31,0	7,0	1,3833	1,2576	30352,4083	1985,9161	8	8	15,2857	5,8513	23	4	1976,3857	2148,5156	710676,9752	194017,0961	4	4	27,3333
22m_paint_roller_sad_left.avi	22	paint_roller	sad	left	15884,5554	122,6693	6	6	17,8	10,6864	30	2	135,32	174,6766	184,4744	8,099	4	5	28,3333	4,1633	33,0	25,0	14,975	11,3909	345,3058	1,0655	4	4	38,3333	23,8607	55,0	11,0	1,5333	1,0405	63702,0612	2848,3086	4	5	28	5	33	23	5340,325	3993,5524	673704,5802	112468,9131	4	4	37,6667
22m_paint_roller_sad_right.avi	22	paint_roller	sad	right	13750,3818	333,0814	7	6	20	8,7636	36	13	327,0833	329,8995	87,4017	1,6802	3	2	60	21,2132	75,0	45,0	3,35	4,5851	351,6975	0,84187	6	6	21,4	14,9432	47,0	9,0	0,9	1,0252	30738,9355	595,3731	7	6	20	13,784	41	9	458,0333	1008,4095	705035,8959	136152,0273	7	8	15,6667
22m_paint_brush_sad_left.avi	22	paint_brush	sad	left	15610,2413	251,5088	11	10	12	6,65	23	3	74,17	236,2294	159,5455	9,1744	5	6	22,25	9,9121	33,0	9,0	8,6	12,9371	344,3306	1,6954	5	5	27,5	15,0222	45,0	14,0	1,1	1,3774	54940,5041	3250,5619	5	6	22,25	9,9121	33	9	2997,4	4393,7785	571911,0298	96816,8185	3	3	43,5
22m_paint_brush_sad_right.avi	22	paint_brush	sad	right	14375,6843	367,9979	4	4	28,6667	23,7136	55	9	395,3667	658,7389	90,119	3,4565	2	2	111	0	111,0	111,0	8,1	11,1723	350,2099	1,8144	5	4	30	30,2324	75,0	11,0	0,85	1,552	31562,5074	1276,2994	5	4	30	30,3315	66	2	792,55	1995,8946	727625,7752	159142,4021	5	5	22
22m_sanding_sad_left.avi	22	sanding	sad	left	12669,5289	49,934	8	8	16,8571	1,5736	19	15	65,8571	27,5494	107,5934	7,8898	8	7	17,1429	1,069	19,0	16,0	20,3	4,7327	278,3207	2,0955	8	7	17,1429	1,215	19,0	16,0	2,3	0,69614	29950,9868	2259,2076	8	7	17,1429	1,069	19	16	5887,6429	1297,9454	194552,7471	41924,1071	10	11	11,7778
22m_sanding_sad_right.avi	22	sanding	sad	right	13636,6248	103,994	8	8	16	3,6515	19	8	225,6143	86,615	129,9157	0,41853	4	4	16,6667	10,7858	29,0	9,0	1,0667	0,57504	278,0182	1,963	10	9	13,3333	6,5955	20,0	3,0	1,7222	1,1399	36118,681	246,8161	10	10	13	7,3824	26	3	250,5333	214,4312	349844,6215	69735,7273	10	11	11,5556
22m_wiping_sad_left.avi	22	wiping	sad	left	13002,0165	116,3802	7	8	12,5	7,8677	23	2	89	155,8626	142,6231	19,2414	5	6	24	10,5198	33,0	9,0	23,62	22,1445	267,3554	3,9495	5	4	30	10,4243	44,0	19,0	7,375	4,5962	38065,6909	4634,4959	6	7	19,8	13,8456	33	2	4647,6667	5239,9844	468842,1983	180738,3301	4	4	29
22m_wiping_sad_right.avi	22	wiping	sad	right	13783,6777	204,9206	9	9	14,25	4,6828	22	9	143,6	105,749	138,8099	0,61365	3	4	40	8,4853	46,0	34,0	0,9	0,46904	267,9653	3,5793	5	5	29,75	8,8459	37,0	19,0	6,95	4,539	37196,2926	528,6601	5	5	29,75	10,2754	43	18	1023,675	653,82	399583,4777	106826,191	6	7	19,2
22m_sweeping_angry_left.avi	22	sweeping	angry	left	12216,1686	469,6045	10	10	13,2222	4,0242	18	7	421,3667	394,6804	110,3587	1,4911	4	5	39	39,1535	83,0	8,0	1,45	2,5293	286,2975	10,7603	6	5	24	4,2426	29,0	18,0	24,84	5,2846	31593,3669	1205,4597	6	5	24	4,2426	29	18	2849,28	565,5703	606600,724	105553,9958	8	9	15,2857
22m_mopping_angry_left.avi	22	mopping	angry	left	14852,7537	299,3965	11	11	11,6	4,0607	22	8	257,04	339,4218	136,7207	13,7521	8	8	17	7,5939	29,0	8,0	12,6143	9,2976	313,5339	8,8933	6	6	23,8	11,5412	38,0	13,0	10,4	4,7824	42774,2793	3445,0869	7	8	18,5	6,775	30	12	3276,0571	2566,8339	811313,0099	306883,6769	5	6	23,5
22m_paint_roller_angry_left.avi	22	paint_roller	angry	left	16096,8	48,5495	11	11	11,6	3,2387	17	7	62,5	36,2877	191,5587	8,4061	8	8	15,7143	7,3872	25,0	5,0	16,4429	10,3722	341,1851	3,6997	6	6	23	3,6742	26,0	17,0	7,38	3,5721	65378,9455	3337,3039	7	7	18,3333	7,8909	25	3	7501,2833	3602,3715	1423939,668	277232,1898	5	5	19,75
22m_paint_roller_angry_right.avi	22	paint_roller	angry	right	13289,7702	238,9045	9	9	13,625	4,8679	24	9	429,7	300,7529	78,9752	1,8955	8	8	16,1429	8,2347	28,0	5,0	1,9429	1,5441	353,7934	4,1958	7	7	19,3333	6,0882	25,0	10,0	8,5167	5,6668	27936,5372	575,7386	16	16	7,7333	5,4046	23	2	281,2133	367,1816	665779,1818	147695,778	7	8	11,5
22m_paint_brush_angry_left.avi	22	paint_brush	angry	left	15764,3636	302,3733	10	10	11	8,6458	24	2	216,5333	385,8674	172,1851	16,7522	8	8	15	5,6273	23,0	5,0	25,3571	19,4729	348,0165	1,8796	7	8	18,5	7,4229	27,0	9,0	2,3143	3,7332	59925,8281	5864,454	8	8	15	5,6273	23	5	8757,7143	6968,258	703905,6678	102542,3264	7	8	19
22m_paint_brush_angry_right.avi	22	paint_brush	angry	right	14192,0843	540,3965	10	10	13	9,1241	33	6	475,2111	711,3853	96,5322	10,968	6	6	23,4	13,7586	39,0	5,0	10,42	13,2082	354,8711	2,3817	9	10	14,25	6,2735	26,0	8,0	2,1556	4,27	34250,9025	3840,1183	10	10	13	4,717	19	4	2200,7111	3838,9549	927903,3785	125815,6958	9	9	12,25
22m_sanding_angry_left.avi	22	sanding	angry	left	12810,1851	104,9676	13	13	9,75	1,6026	14	8	60,9417	38,6965	113,2959	6,4593	14	14	9,0769	1,4412	11,0	6,0	15,0462	6,8135	274,3256	3,62	13	13	9,8333	2,329	16,0	7,0	1,1667	0,93188	31079,7339	1770,8999	14	14	9,0769	1,4412	11	6	4236,8462	1874,4254	338717,005	121837,7752	12	12	10
22m_sanding_angry_right.avi	22	sanding	angry	right	13432,3554	138,7498	14	14	9	1,2247	10	7	249,6077	77,4741	128,7273	0,6491	16	17	7,4667	5,1805	24,0	3,0	0,41875	0,35327	274,4661	3,6432	13	13	9,8333	3,1575	19,0	7,0	1,3833	0,77329	35333,1769	627,9546	18	19	6,4118	3,2027	13	2	128,6222	135,9152	380862,1256	61594,8702	14	14	9
22m_wiping_angry_left.avi	22	wiping	angry	left	13111,0132	203,2695	13	13	9,75	1,7123	12	7	151,725	118,2586	137,0182	19,2781	13	14	9,75	1,1382	11,0	7,0	26,6846	15,0619	259,3868	4,2746	13	13	9,6667	0,98473	11,0	8,0	10,0417	4,2781	35469,7157	4733,3009	13	14	9,75	1,0553	11	8	6184,9154	3529,6446	818523,5851	156200,8843	12	12	10,6364
22m_wiping_angry_right.avi	22	wiping	angry	right	13252,5322	268,8861	14	13	9,2308	1,4233	11	7	284,1615	148,0667	150,2298	4,5602	13	13	9,6667	4,8305	23,0	3,0	6,5833	8,5729	261,8777	4,1451	13	13	9,6667	1,1547	11,0	8,0	9,75	4,1933	39319,3636	1046,4097	14	15	8,6154	3,7978	16	3	1415,0143	1302,1585	736918,6364	97070,3898	12	12	10,5455
22m_sweeping_happy_right.avi	22	sweeping	happy	right	13618,8612	458,6546	5	6	28,25	5,6199	33	22	712,48	481,8808	98,6909	7,3227	7	6	20	3,7417	24,0	14,0	13,3	8,2781	330,8099	9,2669	5	5	26,25	7,2744	33,0	16,0	20,075	12,5119	32689,8446	3023,1035	7	6	20	3,7417	24	14	5392,35	3368,0167	548678,6595	137070,3272	9	10	14,125
22m_paint_roller_happy_left.avi	22	paint_roller	happy	left	15899,7967	290,7632	8	7	17,1429	6,9864	24	6	213,3571	283,0236	192,4248	18,0439	5	6	22,25	4,8563	27,0	16,0	24,88	22,5006	345,1388	6,8859	4	5	34	7,8102	43,0	29,0	17,65	12,2595	66353,881	5860,1617	5	6	22	5,5976	27	14	8183,56	6667,9051	877010,7702	179093,6272	6	6	22,2
22m_paint_roller_happy_right.avi	22	paint_roller	happy	right	13412,9223	742,3036	5	5	26,25	18,0993	49	5	940,025	930,268	97,4876	13,4322	7	6	20	6,4498	27,0	11,0	14	20,4034	349,9736	7,2995	6	6	22,2	8,4971	32,0	12,0	14,3	14,5037	34180,5008	5298,0131	7	6	20	9,0554	31	9	5831	8372,0852	1236341,741	269535,8514	7	7	18,1667
19f_paint_brush_happy_left.avi	19	paint_brush	happy	left	12430,3273	169,1468	10	10	12,3333	5,7879	21	4	151,4889	180,5281	83,4083	2,9711	5	4	30	13,4412	43,0	14,0	6,275	4,1678	333,0975	11,801	5	6	23,25	5,4391	31,0	19,0	19,44	16,6354	27760,5504	841,2626	7	6	20	6,8118	30	9	1893,4833	869,4132	648679,8231	161967,8449	4	4	35
19f_paint_brush_happy_right.avi	19	paint_brush	happy	right	14036,1058	187,4862	3	4	45	1,4142	46	44	552,8667	124,144	164,0678	8,2085	5	6	23,25	2,63	27,0	21,0	8,9	6,2448	335,5455	11,5716	4	5	31	11,1355	43,0	21,0	23,625	14,6406	55040,8	3170,0797	4	5	29,6667	12,5033	42	17	4963,25	3482,8872	678633,9917	139109,0489	4	4	35,3333
19f_sanding_happy_left.avi	19	sanding	happy	left	12068,1372	92,5292	8	9	15,4286	7,0204	31	12	120,7125	98,6005	105,6231	0,84742	3	3	57,5	36,0624	83,0	32,0	1,7	1,4	301,4397	2,1651	8	7	17,1429	4,4508	24,0	13,0	1,7286	1,4068	31838,0992	244,7037	11	11	11,7	4,7152	20	5	189,01	177,7116	268927,2413	119434,4753	6	7	22
19f_sanding_happy_right.avi	19	sanding	happy	right	12681,9471	57,4052	10	9	13,3333	5,5678	25	4	49,1778	44,9816	100,7835	7,9272	9	8	15	3,9279	23,0	11,0	10,75	7,4724	302,1124	2,0754	8	7	17,1429	4,8452	25,0	12,0	1,8857	1,6148	30457,5256	2522,473	9	8	15	4,1404	23	11	3268,7125	2300,2034	394452,7785	185808,8361	6	7	21,8
19f_wiping_happy_left.avi	19	wiping	happy	left	11879,4033	207,56	9	8	15	7,1714	31	8	272,75	245,6797	130,2364	12,9631	6	7	20,2	13,9535	31,0	3,0	12,0833	19,0975	274,3289	6,6355	7	7	19,1667	14,6481	37,0	3,0	6,6833	8,2904	35682,5372	3103,0291	7	7	19,5	11,4324	37	9	3544,1333	4500,6835	425374,0793	130999,5803	7	7	17,3333
19f_wiping_happy_right.avi	19	wiping	happy	right	12063,1124	143,2501	6	6	22,4	12,8957	43	8	161,12	146,5002	129,3223	24,456	6	6	23,2	8,1976	31,0	10,0	43,06	27,0754	274,5388	6,7879	5	5	28,75	14,66	38,0	7,0	10,125	8,7256	35426,6331	6309,0519	6	6	23,2	8,0436	31	10	11212,64	7334,3869	465252,038	136487,9337	6	7	22,4
19f_sweeping_sad_left.avi	19	sweeping	sad	left	12218,0066	871,5269	6	6	23	15,3134	49	11	420,84	656,2986	90,957	7,659	8	8	16,2857	13,901	39,0	2,0	2,2714	5,0295	305,7074	10,5599	5	5	29	20,5102	57,0	8,0	9,925	13,4436	27872,9223	3182,3086	4	4	38,3333	19,8578	60	21	2446,7667	3053,5694	711135,3603	178622,4065	3	4	40
19f_sweeping_sad_right.avi	19	sweeping	sad	right	12540,1967	277,523	6	7	20	21,2603	51	3	291,2667	363,1289	142,9174	24,0837	3	4	49	24,0416	66,0	32,0	33,8333	22,4797	304,3223	10,1336	4	3	40	17,5214	58,0	23,0	14,9	12,3914	43267,0942	5951,0409	4	5	32,6667	28,746	59	2	6452,475	6089,6643	694593,4926	213954,0423	3	4	48
19f_mopping_sad_left.avi	19	mopping	sad	left	12241,8826	496,1838	4	5	38,3333	16,4418	57	26	656,075	669,0395	91,4628	6,1584	6	6	23	5,4314	30,0	17,0	6,52	5,7921	306,2083	8,0017	3	2	60	2,8284	62,0	58,0	22,55	6,1782	28030,9041	2335,7192	7	7	19,3333	12,1106	39	3	1913,5333	2490,539	870446,2727	313175,3107	3	3	43,5
19f_mopping_sad_right.avi	19	mopping	sad	right	12525,6314	329,6875	5	5	25,75	12,6062	39	14	444,6	331,968	123,4083	23,9797	3	3	43,5	17,6777	56,0	31,0	58,25	10,3748	305,5702	7,5571	3	2	60	2,8284	62,0	58,0	21,9	5,4784	37562,0116	6508,34	5	5	21,75	25,3295	55	2	7423,1	8104,3923	763586,5273	169939,3385	4	4	28
19f_paint_roller_sad_left.avi	19	paint_roller	sad	left	11646,7917	108,7354	8	8	15,7143	7,4546	28	9	129,8571	172,7287	109,9835	22,6005	4	5	29,6667	14,9778	42,0	13,0	12,75	13,8307	323,8529	7,0588	8	7	17,1429	8,0297	26,0	6,0	8,2429	11,3691	35622,0231	7396,5212	3	3	42	2,8284	44	40	7084,2	5133,5192	826940,7074	305354,3242	3	3	41,5
19f_paint_roller_sad_right.avi	19	paint_roller	sad	right	14287,8116	93,2623	8	8	14,8571	9,3529	24	2	99,5857	118,0832	155,4231	10,3411	5	6	22	4,3205	28,0	18,0	8,2	6,5388	328,9521	7,4562	7	6	20	10,8812	41,0	11,0	10,45	12,3513	51124,4645	3587,6733	6	6	20	9,7724	33	12	2950,5	3071,1638	661960,4066	223314,0697	3	3	44
19f_paint_brush_sad_left.avi	19	paint_brush	sad	left	11978,6711	134,0963	8	8	16,7143	9,3223	35	8	165,3714	149,861	78,3421	5,5817	7	7	19,6667	10,6708	34,0	2,0	3,5667	4,088	324,4793	4,9428	7	7	18,8333	11,2324	35,0	7,0	7,7333	7,2022	25425,7372	1941,9527	10	10	12,7778	9,7696	33	2	881,4889	1338,4983	686017,7868	191521,0673	4	5	33
19f_paint_brush_sad_right.avi	19	paint_brush	sad	right	14161,9802	130,8037	4	5	34,6667	2,0817	37	33	320,45	94,7888	165,9091	6,6519	7	8	17,3333	7,6594	26,0	8,0	5,7571	5,6927	329,0909	5,3417	6	6	22,6	12,7789	36,0	7,0	9,9	7,4543	54602,6413	2464,2797	4	5	34,6667	0,57735	35	34	4546,2	1572,1165	719902,8612	181364,2868	5	5	26,75
19f_sanding_sad_left.avi	19	sanding	sad	left	12111,4231	105,9148	10	9	13,3333	6,364	29	7	117,4333	70,9814	104,7686	0,43128	4	3	40	18,0278	60,0	25,0	0,66667	0,48442	297,9355	2,0378	10	9	13,3333	5,4083	27,0	8,0	1,3333	1,6044	31214,1653	233,8511	13	12	10	6,5782	27	2	135,25	212,3595	248276,7967	92362,5723	7	7	18,8333
19f_sanding_sad_right.avi	19	sanding	sad	right	12244,6165	81,6927	11	12	11,4	6,1319	20	3	41,7273	43,8511	94,2132	6,8749	9	10	14,25	3,1053	19,0	10,0	8,3667	5,8391	299,0843	2,0292	6	6	22	6,0415	27,0	12,0	1,82	2,1529	28179,0331	2081,5017	9	10	14,25	2,9155	19	11	2499,9444	1765,6279	276523,7521	106037,8244	7	8	18,6667
19f_wiping_sad_left.avi	19	wiping	sad	left	11876,9471	145,9613	9	10	13,875	4,2237	19	8	187,0444	127,1457	122,9504	17,8134	5	6	23	1,8257	25,0	21,0	15,78	15,3919	274,6909	3,4987	7	6	20	4,4272	25,0	14,0	6,2333	2,7221	33732,9521	4583,1602	7	7	19,6667	3,4448	23	14	3314,0333	3624,4633	471895,9273	171430,9258	6	7	22,2
19f_wiping_sad_right.avi	19	wiping	sad	right	11981,7388	121,2338	6	7	20,4	2,3022	23	17	161,15	79,3159	132,276	17,9081	6	7	21,6	1,5166	23,0	20,0	31,95	12,8259	274,9719	4,1665	7	6	20	4,6904	25,0	13,0	6,45	2,9383	36356,7884	4838,8468	6	7	21,8	1,3038	23	20	8205,5833	3264,0561	504303,6248	126347,3263	6	7	22,6
19f_mopping_angry_left.avi	19	mopping	angry	left	11729,2909	612,4299	7	8	18,6667	13,3965	43	7	646,2714	812,6104	104,7339	17,1826	7	8	17,1667	11,4615	33,0	6,0	8,8429	10,7295	290,0182	18,7904	4	3	40	8,544	49,0	32,0	51,6	10,8421	30280,1752	4711,8087	8	9	16,2857	14,8629	48	8	2257,7	3038,0198	996619,9851	264218,6123	5	5	23,25
19f_mopping_angry_right.avi	19	mopping	angry	right	12673,3785	245,6913	8	8	15	6,3509	24	7	300,3286	305,7957	126,757	24,2506	3	4	40,5	3,5355	43,0	38,0	58,0333	18,3117	291,4083	18,1346	4	3	40	8,544	49,0	32,0	49,7667	9,4956	36626,2281	5603,9768	5	5	23,75	14,3149	37	9	8884,1	5854,7441	896835,8744	186617,2555	3	4	41
19f_paint_roller_angry_left.avi	19	paint_roller	angry	left	11752,1653	211,7401	12	11	10,9091	5,029	19	2	109,5545	114,3035	128,8926	23,6695	6	6	20,6	10,4307	33,0	10,0	16,96	12,4589	326,0876	8,7488	9	9	14,125	5,2219	22,0	8,0	11,25	14,0613	42090,0628	8136,2172	5	5	26	8,2865	32	14	8770,45	3681,7328	1024000,825	319869,8334	4	5	30,6667
19f_paint_roller_angry_right.avi	19	paint_roller	angry	right	14457,7719	142,3011	8	9	14,7143	2,4976	17	10	171,95	155,836	142,8926	10,7956	7	8	15	2,7568	18,0	11,0	8,0286	6,222	333,0909	9,835	9	9	14,25	5,203	22,0	9,0	12,4875	15,4728	47548,8231	3289,4445	9	10	11,25	6,4531	21	2	1728,7222	2117,5036	808859,8711	280021,9164	7	7	17,1667
19f_paint_brush_angry_left.avi	19	paint_brush	angry	left	12120,443	194,3935	7	6	20	12,6491	34	4	332,0167	246,1491	81,3488	5,3964	6	6	22,4	8,4143	35,0	15,0	6,26	3,6564	328,3041	7,7084	5	6	24,75	12,0381	34,0	8,0	17,32	9,869	26710,1438	1947,9769	7	7	18,3333	5,3541	27	13	1988,5667	1346,5873	654411,4876	193363,3204	4	5	32,6667
19f_paint_brush_angry_right.avi	19	paint_brush	angry	right	14179,3008	160,7582	4	5	33	1	34	32	375,3	63,5062	163,9025	4,5915	6	7	20	7,4833	33,0	14,0	7,1833	5,1681	332,7868	8,0662	5	5	26,75	12,5266	34,0	8,0	18,4	8,3481	54529,9736	1632,591	6	7	19,6	9,1815	33	10	2975,5	2079,1928	695464,9339	185713,0432	5	6	27
19f_sanding_angry_left.avi	19	sanding	angry	left	12092,6281	161,5773	9	8	15	6,8243	28	9	173,4375	119,2893	113,6446	0,71297	10	10	13,1111	3,9826	19,0	7,0	0,86667	0,70627	300,3041	3,2256	7	8	18,5	18,1631	53,0	4,0	1,3571	2,2009	34129,0017	502,0284	9	9	14,625	3,0677	19	10	350,525	251,9294	815860,1008	191100,8861	8	8	12,8571
19f_sanding_angry_right.avi	19	sanding	angry	right	12421,3058	63,1829	12	11	10,9091	7,3953	27	2	38,1364	46,2584	99,7388	7,5286	8	9	16,2857	5,6779	25,0	9,0	14,2875	8,6721	300,0909	2,9423	6	6	23	13,2853	44,0	9,0	1,78	2,2498	29934,1223	2316,4511	8	9	16,2857	5,6779	25	9	4325,6625	2602,1516	982067,9736	230044,9023	3	4	42
19f_wiping_angry_left.avi	19	wiping	angry	left	11769,6446	228,7911	9	9	14,25	3,6547	20	10	350,275	140,0914	141,286	21,7113	9	9	14,375	2,6152	20,0	12,0	16,2375	12,4108	274,2909	5,3174	10	9	13,3333	1,3229	15,0	11,0	6,9667	1,9406	38676,1917	5493,8256	10	10	12,7778	1,2019	14	10	3530,6333	2959,5144	655184,9207	206114,5049	7	8	18,6667
19f_wiping_angry_right.avi	19	wiping	angry	right	12426,3157	98,8617	10	10	13,1111	1,3642	16	12	131,1222	72,317	135,4099	17,239	10	10	13	2	15,0	8,0	31,2	11,816	273,0744	6,1272	10	9	13,3333	1,4142	16,0	11,0	7,4889	1,9694	36935,8793	4515,7127	10	10	13	2,0616	15	8	8010,6667	3053,8596	705218,6926	167281,393	6	6	23
19f_sweeping_happy_right.avi	19	sweeping	happy	right	12625,876	176,4395	8	9	14,5714	6,4771	25	8	204,1125	174,1429	121,1008	20,827	4	5	32,6667	0,57735	33,0	32,0	44,55	14,1542	308,2479	5,4749	6	5	24	9,434	31,0	8,0	9,06	5,8531	37231,0909	5850,1308	4	5	32,3333	0,57735	33	32	12499,65	4120,6721	656132,314	242631,5623	4	5	31
19f_mopping_happy_left.avi	19	mopping	happy	left	12100,0463	555,9146	5	6	26,75	9,7082	38	16	742,22	602,2542	92,5405	5,8948	5	6	27,75	11,758	45,0	19,0	6,62	5,6383	302,3719	11,0178	3	3	54,5	7,7782	60,0	49,0	31,9	2,9052	28006,3355	2366,8492	6	7	22,4	13,7949	40	3	1994,3167	2267,6536	875934,3289	222914,3931	3	3	43
19f_mopping_happy_right.avi	19	mopping	happy	right	12542,686	263,9216	6	5	24	11,4673	38	11	360,72	303,0343	128,4909	24,287	3	3	43,5	7,7782	49,0	38,0	61,45	7,7621	301,8331	10,2122	3	3	55	5,6569	59,0	51,0	29,65	2,5212	38574,1471	6250,4073	3	3	44,5	9,1924	51	38	14786,15	2440,0915	835959,8033	147695,2328	4	4	27,6667
19f_paint_roller_happy_left.avi	19	paint_roller	happy	left	11647,7256	174,2836	7	7	18,8333	11,7374	37	5	291,65	237,3748	81,4926	7,2231	7	6	20	7,2664	31,0	13,0	5,2667	4,337	331,0744	13,1613	5	5	25,5	15,695	40,0	10,0	28,675	17,5427	26974,1719	2590,4072	8	7	17,1429	8,5718	33	7	1909,8143	2161,0604	569024,4397	189114,0914	4	4	33,6667
19f_paint_roller_happy_right.avi	19	paint_roller	happy	right	14344,1702	144,6094	6	7	20	5,4772	27	14	206,2167	199,5755	173,3455	10,1785	8	8	15,5714	3,4087	19,0	10,0	8,9571	8,2842	334,7273	13,3347	6	6	23	11,726	40,0	11,0	23,16	19,6846	58024,8843	4139,9409	7	7	16,6667	7,2019	26	7	4736,85	5013,9003	1007743,36	276838,2772	3	3	31
16m_paint_brush_angry_left.avi	16	paint_brush	angry	left	17088,3355	345,64	9	10	13,375	5,2627	25	8	490,4444	416,663	152,714	19,9205	9	10	14,375	5,9985	26,0	8,0	33,7667	17,454	361,6992	2,7733	8	9	14	6,6583	27,0	6,0	2,3625	1,5903	55245,714	7284,1888	9	10	14,375	5,7802	26	8	12102,3333	6326,3792	958971,2	207422,0025	6	6	21
16m_paint_brush_angry_right.avi	16	paint_brush	angry	right	16245,0413	387,4943	11	12	11,8	2,6998	15	7	510,2545	382,3734	110,8678	16,2248	12	12	10,8182	2,6007	15,0	6,0	16,1182	14,9064	367,9025	3,0277	10	11	11,6667	3,2016	16,0	7,0	1,79	1,4297	40764,4397	5783,1882	12	12	10,8182	3,4876	18	6	5901,7273	5307,06	1011879,82	243240,1712	11	12	11,8
16m_sanding_angry_left.avi	16	sanding	angry	left	15034,3471	292,2445	17	16	7,5	5,0465	19	2	96,275	135,5678	143,3223	9,7077	16	17	7,4	2,5579	14,0	4,0	14,275	9,601	290,4628	3,8292	15	14	8,5714	2,9277	16,0	6,0	3,6429	3,4574	41588,2298	2698,0927	16	17	7,6	2,9472	16	4	3831,9875	2636,6979	973332,6017	133565,2035	8	9	14,1429
16m_sanding_angry_right.avi	16	sanding	angry	right	14703,4446	119,8336	24	23	5,2174	3,3704	15	2	52,9304	69,0297	121,4116	6,6286	15	16	6,4286	3,3676	13,0	2,0	2,92	3,4283	289,162	3,6384	16	15	8	2,8284	17,0	6,0	3,32	3,3419	35087,4992	1642,4696	16	17	6,4	4,3227	18	2	612,2313	766,822	761753,3388	138994,4707	14	15	7,6923
16m_wiping_angry_left.avi	16	wiping	angry	left	14800,9884	417,6978	13	13	9,8333	4,4073	21	3	168,1	185,2136	134,2165	23,2121	11	12	11	2,4944	15,0	7,0	38,4182	23,8138	280,3537	7,6558	11	10	12	5,0772	22,0	4,0	10,7	7,5174	37495,1736	5794,6083	11	12	10,9	2,5144	16	7	10231,5091	5495,018	681830,3702	147546,4942	9	9	13,875
16m_wiping_angry_right.avi	16	wiping	angry	right	14501,6975	321,6145	15	15	8,5	4,1091	17	2	237,2	251,4527	129,7405	9,4173	11	12	9,8	4,077	17,0	2,0	7,0364	9,7985	280,0231	7,5907	12	11	10,9091	3,5058	17,0	4,0	9,5909	6,6638	36320,2628	2728,9211	16	16	7,9333	4,284	17	2	1412,7133	1823,6121	728468,4826	82935,3951	10	11	12,4444
16m_sweeping_sad_left.avi	16	sweeping	sad	left	14006,3917	490,0043	11	10	12	5,164	20	7	296,24	328,7648	99,276	5,5716	8	8	15,4286	4,8255	21,0	8,0	7,5286	5,2703	306,5653	17,1488	6	6	22,4	4,6152	26,0	16,0	22,64	12,1855	30410,8727	2082,7157	7	7	18,1667	8,0104	28	6	3458,6	2616,7958	961738,6975	208185,7047	6	7	20,4
16m_sweeping_sad_right.avi	16	sweeping	sad	right	16184,838	448,1202	6	7	21,2	2,2804	25	19	833,5667	398,5325	132,2364	7,901	8	9	15,2857	6,5247	25,0	9,0	8,775	6,1933	303,9537	15,9654	6	6	22,4	4,0988	26,0	17,0	20,9	11,4439	40098,8694	1641,5799	9	10	13,5	6,3019	24	4	2289,4556	2333,5616	1104700,046	240204,2035	6	6	20,4
16m_mopping_sad_left.avi	16	mopping	sad	left	14362,2711	426,0704	12	12	10,6364	5,7319	20	3	248,0455	292,4187	96,5769	6,0734	9	8	15	5,2915	21,0	5,0	6,2375	8,2353	323,5124	13,7073	6	6	20,4	6,9857	28,0	9,0	13,56	11,3026	31201,4017	1696,4052	10	9	13,3333	7,433	24	3	2098,9556	2487,6513	419711,2	94232,8077	8	8	16,1429
16m_mopping_sad_right.avi	16	mopping	sad	right	16618,3025	495,1148	7	8	18,3333	6,5013	25	9	764,7429	512,4296	124,0364	6,7296	10	10	13,2222	5,3098	23,0	7,0	9,7667	8,1804	319,8826	12,934	6	6	21,6	8,4143	30,0	8,0	12,7	10,5187	39640,8579	2066,4568	10	9	13,3333	6	23	5	3530,2889	2859,2707	602745,8264	172964,2827	9	10	12,5
16m_paint_roller_sad_left.avi	16	paint_roller	sad	left	17303,7256	294,0064	6	6	22,8	3,4205	26	17	280,38	206,271	165,6116	18,7679	4	4	36,3333	10,5987	46,0	25,0	38,0333	28,1599	362,6099	6,2672	8	8	17	13,3041	40,0	2,0	2,2857	5,6849	60041,4116	6814,0688	4	4	36,3333	10,5987	46	25	14459,6667	10114,6692	810565,2843	278763,7939	5	6	24,5
16m_paint_roller_sad_right.avi	16	paint_roller	sad	right	15844,2281	237,3815	7	7	19,6667	5,2789	27	13	342,6667	197,8123	92,1157	10,7465	5	6	26,5	9,8826	37,0	15,0	12,4	11,6589	367,2198	6,5215	7	6	20	14,3527	40,0	4,0	3,7	6,8104	33844,1107	4145,0511	6	7	22,6	10,5499	39	12	3688,8	4466,713	680086,5405	238262,4595	3	4	49
16m_paint_brush_sad_left.avi	16	paint_brush	sad	left	17023,5554	396,3311	6	6	22	7,8422	30	10	713,52	362,1093	145,6942	22,0672	5	5	27,25	7,3201	33,0	17,0	35,325	15,1049	365,2397	0,90687	4	3	40	30,4467	73,0	13,0	1,5667	1,7131	53219,9207	8106,1143	5	5	27,25	7,3201	33	17	12903,15	5515,2939	561564,6215	150023,6676	7	8	18,1667
16m_paint_brush_sad_right.avi	16	paint_brush	sad	right	16165,4149	295,0495	8	8	16	7,4833	24	3	369,1286	381,6966	98,1736	20,0159	7	7	18,8333	13,5855	46,0	10,0	15,1167	14,5388	369,8182	1,2442	4	3	40	40,1497	86,0	12,0	2,0333	1,587	36296,1488	7336,0456	6	6	22,6	13,9929	46	10	6751,86	5224,4253	646625,3041	125621,5999	8	9	15,7143
16m_sanding_sad_left.avi	16	sanding	sad	left	15573,4314	190,3635	9	10	13,875	6,7069	27	8	122,3889	160,4866	118,4826	5,2403	11	11	11,8	4,2895	21,0	7,0	9,32	6,8215	311,4132	5,2035	10	9	13,3333	4,8218	21,0	8,0	3,6333	3,9439	36890,681	1647,3087	12	12	10,7273	2,9695	16	7	2530,8909	1953,6102	633466,4678	299601,9336	5	6	24,5
16m_sanding_sad_right.avi	16	sanding	sad	right	15480,4612	183,6745	8	8	17	9,1104	35	7	115,7143	129,2866	113	6,939	7	7	19,8333	11,7544	37,0	8,0	4,3333	4,9229	309,719	4,4975	9	9	12,875	5,0267	21,0	8,0	4,05	3,7881	34968,5306	1712,1522	11	12	11,6	10,0687	33	3	538,6182	1021,313	341889,1107	94409,7173	10	10	11,3333
16m_wiping_sad_left.avi	16	wiping	sad	left	14593,2364	628,832	11	12	10,8	6,2325	23	2	170,9364	277,4076	130,4132	16,1561	9	10	13,75	6,1586	26,0	6,0	24,6667	19,1925	294,481	8,6519	8	8	15,1429	8,7451	34,0	9,0	5,1857	7,1043	38335,8165	4361,2909	10	11	12,3333	5,5902	22	4	6125,74	5304,915	476592,686	159305,046	7	7	17,6667
16m_wiping_sad_right.avi	16	wiping	sad	right	15357,6281	319,7682	10	9	13,3333	7,2284	28	6	233,6333	263,4883	125,4694	7,0478	7	7	19	9,6333	28,0	6,0	3,5833	5,1821	292,6909	8,2672	7	7	15	8,7178	32,0	8,0	5,0667	7,3084	36671,6545	1265,884	11	11	11,7	5,1218	16	2	573,48	807,2588	420565,2248	71332,3889	7	7	17,5
16m_sweeping_happy_left.avi	16	sweeping	happy	left	13826,643	526,9152	8	8	17	6,2716	25	8	695,1286	495,1182	116,881	19,7873	6	6	22,2	11,0318	39,0	12,0	23,58	22,0777	291,0248	21,6408	6	5	24	2,8284	27,0	21,0	54,66	17,7564	33831,0496	4986,3931	10	9	13,3333	6,3836	23	4	3200,9556	3351,5997	1144941,608	246768,0271	7	8	16,1667
16m_sweeping_happy_right.avi	16	sweeping	happy	right	16054,6198	748,7203	6	6	23,6	6,1074	34	18	1623,74	750,5823	132,9421	12,7807	10	10	11,4444	3,4319	16,0	7,0	14,4	12,9173	290,8298	21,5546	6	5	24	2,8284	27,0	21,0	53,4	18,1095	38702,6281	4928,2266	9	9	14,625	7,0698	26	5	6135,925	5781,1384	1304817,403	245303,1116	5	6	24,25
16m_mopping_happy_left.avi	16	mopping	happy	left	13003,6	515,6622	11	11	11,9	3,604	18	6	465,17	525,7377	104,2132	5,968	9	8	15	5,2372	25,0	7,0	6,2375	5,6049	276,7471	18,3398	9	8	15	5,6569	23,0	9,0	18,7125	18,6223	28820,5702	2208,7997	10	9	13,3333	5,0498	23	8	2267,7556	2324,7878	1212675,585	192135,6468	7	8	17
16m_mopping_happy_right.avi	16	mopping	happy	right	16142,995	557,7308	11	11	11,8	5,0509	21	4	613,27	512,0876	149,9587	6,9062	12	13	10,2727	4,7136	19,0	2,0	7,0833	7,8497	277,6083	17,4552	9	8	15	5,7321	23,0	9,0	17,9125	17,8068	41579,0132	2487,331	10	10	12,2222	4,9944	20	4	3109,0333	2413,172	1554048,651	278725,1347	9	10	12,875
16m_paint_roller_happy_left.avi	16	paint_roller	happy	left	17005,7223	280,7856	8	8	16,5714	3,7353	24	12	600,0571	325,7753	156,8744	29,0997	5	6	18,5	4,7958	23,0	13,0	54,56	34,4808	343,1488	13,3648	7	7	19,5	6,6257	29,0	9,0	14	13,1967	53798,7256	10050,9303	7	8	17,5	3,5071	22	13	13165,8571	11520,2784	1097316,44	212537,9485	6	6	19,8
16m_paint_roller_happy_right.avi	16	paint_roller	happy	right	15597,6694	483,5736	8	8	16,8571	6,669	25	8	680,9571	420,1319	130,7008	32,0747	6	7	20,8	2,9496	23,0	16,0	56,6167	29,9514	348,7256	13,187	8	8	16,7143	7,3193	29,0	7,0	12,0143	12,777	45559,476	11306,4207	6	7	21	2,5495	23	17	20460,35	10513,0107	1246861,673	282454,9476	7	7	17,1667
16m_paint_brush_happy_left.avi	16	paint_brush	happy	left	17227,5818	270,1161	8	9	13,5714	7,3905	25	7	296,125	316,6308	160,886	16,7217	8	9	9,8571	3,5322	15,0	4,0	11,5125	16,0346	363,6116	1,2416	7	7	17	5,1769	23,0	8,0	1,2833	1,2662	58493,7785	6036,0724	8	9	9,7143	3,9881	15	3	4201,9875	5855,4576	863436,0893	349498,4002	5	5	26,25
16m_paint_brush_happy_right.avi	16	paint_brush	happy	right	15843,5058	244,4138	11	11	11,6	6,467	24	2	260,7	214,8012	104,2083	19,741	7	7	18,6667	17,3397	42,0	2,0	7,5	15,3527	369,1901	1,3463	4	4	23,6667	2,0817	26,0	22,0	2,3333	1,0328	38458,5008	7205,226	8	8	16	13,1909	39	2	2577,0857	5259,6896	981156,481	319391,2096	3	3	53
16m_sanding_happy_left.avi	16	sanding	happy	left	15168,714	194,2733	14	14	9	3,266	14	3	69,3692	87,2484	132,2926	5,8384	17	17	7,3125	2,9826	12,0	3,0	8,3813	7,4665	295,2959	3,839	12	11	10,9091	6,0408	27,0	4,0	2,1273	1,9621	39053,4694	1609,1212	16	16	7,8	3,0752	13	3	2523,2267	2086,2021	668449,8529	156198,9525	10	11	11,8889
16m_sanding_happy_right.avi	16	sanding	happy	right	14566,3769	115,7116	14	14	9,0769	7,8683	26	2	43,2846	57,0742	122,9421	4,735	9	9	12,125	6,1047	23,0	6,0	2,3375	3,2698	296,1686	3,6682	10	9	13,3333	9,4736	36,0	4,0	2,5444	2,3523	36396,5785	1048,2537	9	9	13,5	11,3641	37	3	699,275	766,0913	662326,8628	118331,2002	10	10	9,8889
16m_wiping_happy_left.avi	16	wiping	happy	left	14637,3041	166,5612	10	11	12,1111	4,6218	18	4	276,83	244,1124	140,5306	18,363	8	9	14,8571	3,132	18,0	11,0	36,2	21,9078	274,7752	8,8231	7	8	19	8,7178	36,0	12,0	13,1857	8,4513	38540,4661	4647,7641	8	9	15,1429	3,3877	19	11	9037,05	5473,8849	641158,3653	192805,4119	8	8	16,5714
16m_wiping_happy_right.avi	16	wiping	happy	right	14505,7405	272,4987	10	10	12,5556	3,3582	18	9	275,5444	269,9945	145,1868	13,0638	8	8	16,7143	8,1999	29,0	7,0	12,3	15,2843	277,0099	8,5299	8	9	16,4286	2,7603	20,0	13,0	11,9	8,1457	40147,2149	2993,5233	11	11	11,7	6,237	22	2	1994,73	2718,4929	751728,1769	140440,2034	11	11	11,3
16m_sweeping_angry_left.avi	16	sweeping	angry	left	13639,2298	772,1928	10	9	13,3333	4,9749	25	9	593,5111	703,7056	111,6347	18,3555	10	9	13,3333	6,265	27,0	6,0	10,8444	15,0581	288,6826	23,3919	7	7	19,3333	5,5737	27,0	12,0	30,5333	26,2592	32015,4959	4338,4887	9	9	14,5	4,899	22	8	3835,7375	2950,0761	903698,2645	165403,922	7	7	17,8333
16m_sweeping_angry_right.avi	16	sweeping	angry	right	16011,7174	746,3779	8	8	17	8,3666	28	3	822,0143	765,5913	138,8909	15,7996	9	10	14,125	7,3957	28,0	4,0	14,6444	13,2179	287,9207	23,171	7	7	19,3333	5,5015	27,0	12,0	30,6	26,0675	39912,8959	4908,0797	10	11	12,5556	5,2705	22	6	4272,54	4696,2119	1140378,327	204483,4712	9	9	13,5
16m_mopping_angry_left.avi	16	mopping	angry	left	13615,714	667,6327	14	14	9,1538	2,7033	14	5	271,2923	276,941	124,5653	13,9906	9	9	14,375	3,9978	22,0	10,0	13,5375	9,1166	273,5455	12,8348	10	10	13,2222	2,9907	19,0	9,0	13,0667	7,1003	34185,4579	4904,3946	12	12	10,8182	5,0758	23	5	3105,7727	3081,5805	516902,2843	105926,4223	11	12	11,6
16m_mopping_angry_right.avi	16	mopping	angry	right	15517,1587	462,6792	9	10	14	3,6253	19	10	840,5222	364,918	130,8413	16,9375	16	16	7,8	4,5701	19,0	2,0	6,72	8,3474	272,1107	12,426	10	10	13,2222	2,8626	18,0	9,0	13,2667	7,0714	35455,6909	3617,4966	12	12	10,7273	5,5334	19	2	3114,0182	2667,4679	944798,5207	208752,5023	12	12	10,7273
16m_paint_roller_angry_left.avi	16	paint_roller	angry	left	17314,7917	370,3429	7	8	18,5	4,9699	24	14	586,8286	424,8427	174,8545	24,2373	8	8	16,1429	4,6342	23,0	12,0	30,8143	29,4151	358,795	6,9936	7	7	18,1667	8,9088	33,0	7,0	7,8667	11,637	62763,3554	8928,2052	7	7	18,8333	5,4191	26	12	13183,35	11938,9502	1154633,765	154156,5102	7	7	17,6667
16m_paint_roller_angry_right.avi	16	paint_roller	angry	right	15845,0182	605,7405	8	9	14,8571	6,2029	25	7	962,1875	654,1018	104,9719	26,3801	7	6	20	8,2946	31,0	11,0	39,5833	33,281	365,8281	6,7659	7	7	18,1667	8,8412	33,0	7,0	7,9	11,2791	38392,0612	9614,0144	9	8	15	7,4833	25	2	10720,5375	11994,9697	777589,8116	194501,1056	8	8	15,2857
28f_paint_brush_sad_left.avi	28	paint_brush	sad	left	14857,0645	351,5117	4	5	22,6667	10,116	29	11	425	511,7172	133,7653	13,8797	4	4	33,6667	9,2916	40,0	23,0	30,2	21,791	337,3636	0,87712	7	7	19,6667	12,8478	31,0	2,0	0,66667	0,68931	45122,6661	4653,8177	4	4	33,6667	9,2916	40	23	10161,9667	7348,8991	445186,3967	80968,172	5	5	19
28f_paint_brush_sad_right.avi	28	paint_brush	sad	right	13646,3769	354,3968	4	4	37,6667	14,5717	48	21	748,3333	439,4853	80,8826	7,3245	7	6	20	11,0995	38,0	7,0	6,4	9,8224	340,157	0,81331	5	5	28,5	7,3258	39,0	22,0	1,325	0,77782	27516,6562	2543,7663	7	6	20	10,5262	37	8	2214,7167	3380,4575	732819,5818	142475,2661	6	6	20,4
28f_sanding_sad_left.avi	28	sanding	sad	left	14818,4116	191,3607	7	7	18,1667	10,4579	33	2	218,6667	275,9561	99,7719	4,4074	7	6	20	6,4187	29,0	11,0	7,6833	6,8131	325,2661	1,9333	9	8	15	8,0534	25,0	2,0	1,4125	1,8896	32449,2843	1368,5747	7	6	20	6,7823	30	10	2507,9333	2124,1806	486010,3372	80542,668	10	10	12,3333
28f_sanding_sad_right.avi	28	sanding	sad	right	12964,3851	357,9635	8	7	17,1429	8,3152	31	8	304,1571	263,4013	73,2992	6,5276	8	8	17	7,3258	28,0	7,0	10,5571	7,9839	325,1917	2,1395	6	5	24	17,161	54,0	11,0	2,58	2,4827	23826,9636	2014,5717	8	8	17	6,2716	29	11	3361,3429	2223,3097	426811,5041	101234,8885	8	9	15
28f_wiping_sad_left.avi	28	wiping	sad	left	14758,9306	236,153	7	7	16,3333	11,6905	32	3	177,45	198,3094	103,0959	8,6663	5	6	26	5,6569	34,0	22,0	19,1	9,4433	322,6116	3,5612	4	4	34	11,3578	47,0	26,0	6,3333	2,8048	33268,1934	2922,9342	5	6	25,75	5,1881	33	22	6181,42	2930,9558	634726,5157	112858,1421	6	6	20,6
28f_wiping_sad_right.avi	28	wiping	sad	right	12811,357	443,5672	9	8	15	8,9921	29	2	526,225	604,1733	75,1091	4,6407	7	6	20	8	29,0	6,0	9,2833	5,7704	322,0744	3,6896	6	6	20,4	10,9681	28,0	3,0	3,42	3,2856	24188,9901	1494,6675	8	7	17,1429	8,726	29	6	2615,1714	2050,4128	571889,2066	176517,4517	5	5	25,75
28f_paint_roller_happy_left.avi	28	paint_roller	happy	left	15054,4777	303,2622	8	8	15,2857	11,191	33	2	397,9429	467,9955	159,0959	13,6256	6	7	18,4	7,6354	28,0	8,0	20,9333	17,7546	342,8463	4,4657	8	8	16,7143	8,2606	30,0	7,0	3,3857	5,5156	54559,6545	4904,6448	5	6	23	3,7417	28	19	8738,56	5347,3861	744374,5686	133119,2671	6	6	20,8
28f_paint_roller_happy_right.avi	28	paint_roller	happy	right	13527,8579	578,7725	5	5	29,5	5,0662	33	22	1201,25	545,0964	85,7851	8,4645	7	6	20	6,4807	30,0	13,0	12,6833	9,7662	344,4579	4,913	7	7	19,5	6,6558	29,0	12,0	4,6667	7,7503	29555,3504	2990,7103	8	7	17,1429	7,4929	30	6	4045,6143	3879,9347	774240,6579	91191,8439	7	7	18,3333
28f_paint_brush_happy_left.avi	28	paint_brush	happy	left	15110,8083	225,114	8	7	17,1429	10,574	37	8	219,1	254,5952	140,2579	7,8628	5	6	24	2,708	28,0	22,0	18,98	7,0089	339,1835	0,93259	9	9	14,875	11,1155	34,0	3,0	0,9375	0,97903	47573,3372	2671,5922	6	7	19,6	10,1143	28	2	5327,0667	3286,848	566048,3851	95190,3591	7	8	18,5
28f_paint_brush_happy_right.avi	28	paint_brush	happy	right	13142,1455	422,8602	7	6	20	8,8544	30	8	581,8167	352,966	87,1719	9,1131	6	6	21,4	5,2726	28,0	14,0	13,48	11,261	341,4099	0,79366	7	8	18,6667	9,5847	31,0	6,0	1,1857	0,86456	29763,6099	3135,3129	7	7	17,8333	6,6758	28	9	3833,8	3941,9898	821430,995	72656,4944	6	7	20,2
28f_sanding_happy_left.avi	28	sanding	happy	left	13132,4893	120,9296	10	11	12,1111	5,9675	23	2	116,37	104,6309	95,3554	10,2979	9	9	13,875	4,7641	21,0	9,0	16,8875	11,3989	313,7471	2,5345	7	8	19,1667	6,3692	29,0	12,0	3,2857	2,0042	29905,0165	3132,0563	9	10	13,75	4,5904	21	9	4874,5222	3588,1383	340003,486	63589,3979	10	10	10,8889
28f_sanding_happy_right.avi	28	sanding	happy	right	13488,8727	226,8278	9	9	14,375	5,8782	24	5	338,8	252,4656	95,562	2,3178	9	8	15	9,7101	33,0	4,0	3,1875	2,9857	313,3818	2,6678	7	7	19,3333	6,186	29,0	12,0	3,75	1,9765	29949,1504	827,8272	13	12	10	6,1644	24	3	706,2667	989,3966	702254,1504	125061,2901	8	8	14,7143
28f_wiping_happy_left.avi	28	wiping	happy	left	14596,4694	225,8394	8	9	16,2857	5,1223	23	9	249,0625	211,087	108,4942	14,1776	7	8	19,3333	2,6583	22,0	15,0	30,1429	13,303	306,7421	6,4393	7	7	19,3333	4,4572	23,0	12,0	6,75	4,7766	33251,2777	4228,5288	7	8	19,3333	2,582	22	15	8985,7	4353,0448	658690,2562	237610,2963	7	8	17,5
28f_wiping_happy_right.avi	28	wiping	happy	right	11833,5917	682,9468	9	8	15	9,0711	30	6	506,675	577,5985	78,5289	11,8624	8	8	15,7143	8,3209	30,0	6,0	17,4857	12,114	306,7983	6,2637	7	7	19,3333	4,1793	23,0	12,0	6,8667	4,75	24038,2099	3254,3037	10	10	12,2222	5,9954	23	6	4001,6333	3623,0429	531356,6975	151938,5218	6	7	21,2
28f_sweeping_angry_right.avi	28	sweeping	angry	right	14710,6694	181,9682	10	10	11,8889	5,1343	18	2	144,4333	115,3505	109,7488	8,648	6	6	21	9,0277	30,0	11,0	12,8	7,3949	328,1917	2,534	5	5	27,75	10,4043	37,0	16,0	5,575	3,1084	36022,2198	2896,6914	6	6	21,2	9,2844	31	11	4256,94	2514,2246	625535,2512	205985,8069	4	4	31,6667
28f_mopping_angry_right.avi	28	mopping	angry	right	15112,719	151,1076	6	6	23,8	11,7346	41	14	265,82	146,0322	102,9521	3,1739	8	7	17,1429	7,5813	29,0	8,0	4,6143	3,1285	329,3769	1,2128	7	7	19,8333	3,3714	25,0	15,0	2,2167	1,097	33910,8793	1081,6492	8	7	17,1429	8,3552	30	6	1546,4	1050,8782	684590,4893	194619,7346	4	5	33,3333
28f_paint_roller_angry_left.avi	28	paint_roller	angry	left	15144,2215	154,3651	6	7	18,8	12,276	38	9	275,9667	226,3359	132,2661	8,2889	6	7	21	6,6332	27,0	11,0	11,5333	8,2965	339,4876	1,4019	6	6	22,4	14,6731	45,0	7,0	1,56	1,3057	44907,795	2907,706	7	8	17,5	8,4321	27	6	3346,3714	2890,2223	617270,3736	123464,246	8	9	15
28f_paint_roller_angry_right.avi	28	paint_roller	angry	right	13423,9041	236,3775	6	7	23	6,6332	33	16	419,8667	237,0234	133,6744	14,7552	5	5	26,5	5	34,0	24,0	25,25	11,9321	340,919	1,5088	7	6	20	12,7279	36,0	7,0	1,5833	1,0461	45552,8661	4854,7423	6	6	21,6	11,149	35	4	6737,56	4929,6174	1082343,298	211035,6691	7	7	17,3333
28f_paint_brush_angry_left.avi	28	paint_brush	angry	left	14688,0413	375,3283	5	5	26	5,3541	32	19	826,65	222,2477	133,7273	8,7236	5	5	26,75	2,2174	29,0	24,0	17,45	3,8049	339,757	0,3943	8	7	17,1429	10,6525	36,0	7,0	0,7	0,36585	45434,638	2962,0978	5	5	26,75	2,0616	29	24	5923,975	1292,1104	387967,881	61499,9402	10	10	11,8889
28f_paint_brush_angry_right.avi	28	paint_brush	angry	right	13857,0099	351,6018	9	9	14,625	8,2797	31	7	473,025	427,7297	83,438	3,4197	5	4	30	3,7417	34,0	25,0	7,125	5,0573	341,6298	0,45509	10	10	12,6667	8,3815	27,0	4,0	0,68889	0,57485	28505,719	1188,4006	9	8	15	12,142	32	3	1264,6125	1757,2968	638016,0248	133268,5493	6	6	20
28f_sanding_angry_left.avi	28	sanding	angry	left	13415,0843	80,7024	9	9	14,875	3,6425	19	8	129,65	73,0044	92,5785	8,1928	8	9	15,4286	3,3594	22,0	12,0	11,925	7,9128	324,9835	1,1791	9	8	15	2,1381	18,0	12,0	2,675	1,0555	30087,405	2681,42	8	9	15,5714	3,3594	22	12	3832,775	2630,0198	362268,3521	121980,0665	8	9	15,4286
28f_sanding_angry_right.avi	28	sanding	angry	right	13618,3851	172,7926	9	8	15	1,9272	18	12	344,95	151,9832	96,3636	0,56095	9	10	13,5	5,127	22,0	7,0	0,95556	0,40325	323,6975	1,2657	9	8	15	1,7728	18,0	12,0	2,8625	1,08	31192,557	213,1106	19	18	6,6667	3,4128	12	2	168,4111	172,8856	261176,2182	78629,3836	8	8	15
28f_wiping_angry_left.avi	28	wiping	angry	left	14279,1868	441,5246	6	5	24	16,3248	51	13	479,38	406,0761	106,1917	13,7544	6	7	21	5,1478	29,0	16,0	32	15,1859	311,0066	4,2541	8	7	17,1429	3,7161	23,0	12,0	8,2143	3,1686	33031,6942	4391,0716	7	7	19,3333	5,8538	29	12	9464,75	5663,5059	604038,081	214130,7628	6	7	21,4
28f_wiping_angry_right.avi	28	wiping	angry	right	12633,0711	535,5157	9	8	15	5,7071	22	7	515,675	517,4608	84,8397	9,3935	10	10	13	2,3452	17,0	10,0	8,9333	8,836	309,3603	4,2126	8	7	17,1429	3,7161	22,0	12,0	8	3,0835	26221,8116	2682,2057	12	12	10,6364	3,6407	16	3	2131,5727	2349,502	521940,4826	185878,6268	5	6	25,25
28f_sweeping_sad_left.avi	28	sweeping	sad	left	12683,7306	177,309	12	11	10,9091	6,2682	26	5	115,2818	124,7487	84,5802	6,2671	4	4	34,3333	5,5076	40,0	29,0	16,8667	3,4795	330,5851	1,2477	10	9	13,3333	8,3367	32,0	4,0	0,93333	0,84575	27963,8694	2110,7851	4	4	34,3333	5,5076	40	29	5651,4333	1224,8247	356470,4727	79461,3805	6	7	20
28f_sweeping_sad_right.avi	28	sweeping	sad	right	14558,2066	141,4676	7	7	18,8333	11,7033	35	4	242,7333	202,5115	102,6661	3,1133	9	8	15	7,9282	25,0	4,0	3,6875	2,9047	329,5256	1,2788	7	6	20	9,4021	34,0	8,0	1,6333	1,2205	33828,1107	933,8841	9	8	15	8,2635	25	2	1173,7125	918,4797	468233,4694	113900,6398	5	6	24,75
28f_mopping_sad_left.avi	28	mopping	sad	left	13054,5421	309,2189	7	7	19,3333	8,9368	36	10	294,7167	376,6161	77,719	3,0788	9	9	14,375	4,4701	20,0	7,0	4,9125	3,3338	328,6826	0,95137	5	6	21,75	8,1803	33,0	14,0	1,32	0,87534	25545,8033	1039,327	10	10	12,7778	4,7111	20	8	1432,4	1118,578	458703,8909	100865,9282	6	7	17,2
28f_mopping_sad_right.avi	28	mopping	sad	right	14334,6182	122,06	11	10	12	10,0775	34	2	84,83	111,0596	100,0264	3,4575	9	8	15	6,8034	30,0	9,0	3,4125	2,8987	327,3884	1,1571	5	6	21,25	9,5	35,0	14,0	1,8	1,1314	32748,6727	1170,0953	10	9	13,3333	7,6811	30	2	1014,9778	1000,8855	529320,5983	64664,3986	7	8	13,5
28f_paint_roller_sad_left.avi	28	paint_roller	sad	left	15252,6182	132,463	7	8	18,5	12,3248	32	4	187,7857	190,7986	150,1521	7,4276	7	6	20	11,6962	40,0	9,0	7,7167	8,6908	337,3901	0,92515	7	7	18,5	9,975	33,0	10,0	1,15	0,76337	50662,5802	2564,8411	8	7	17,1429	12,7597	40	4	2314,7571	2899,8226	478927,8347	80874,3324	9	10	13,25
28f_paint_roller_sad_right.avi	28	paint_roller	sad	right	13045,5107	346,4041	5	5	27	4,397	32	22	867,1	277,9816	92,0876	10,0125	5	5	26,5	7,3258	34,0	18,0	17,6	7,4189	339,5917	1,0559	6	6	21,8	15,3688	42,0	8,0	1,18	0,78003	31270,1008	3377,0337	5	5	26,75	7,6757	35	18	5999,525	2518,1922	377739,1405	99108,3306	7	8	17,3333
20m_paint_brush_angry_left.avi	20	paint_brush	angry	left	16420,1587	487,0362	5	5	27	3,4641	32	24	963,85	243,2115	104,2397	8,3154	6	6	23,4	8,6776	31,0	13,0	12,74	9,4488	367,8165	1,1943	5	5	28,5	4,5092	32,0	22,0	1,75	1,0677	38338,157	3019,0364	6	6	23,4	8,6776	31	13	4649,76	3419,4378	890555,3752	164106,3422	6	7	20,2
20m_paint_brush_angry_right.avi	20	paint_brush	angry	right	17927,8612	322,3012	7	7	18,1667	10,9072	29	2	321,2	491,4724	165,0843	13,5585	5	5	26,75	4,8563	34,0	24,0	36,625	5,2562	370,8694	1,8266	6	5	24	13,8022	38,0	3,0	2,2	2,087	61221,238	4991,9524	5	5	26,75	4,8563	34	24	13607,775	1783,5569	1374690,392	207618,9247	4	5	32,3333
20m_sanding_angry_left.avi	20	sanding	angry	left	15455,6562	206,5496	11	11	11,8	3,1198	17	8	301,05	260,6591	119,0099	1,0997	9	9	14,75	8,4473	31,0	5,0	1,2125	1,1014	314,5008	2,6618	10	10	13,2222	3,1929	17,0	8,0	3,9111	2,09	37429,4231	524,4245	12	12	10,8182	5,7065	20	2	495,8273	508,1879	537925,9306	117006,0839	6	7	21
20m_sanding_angry_right.avi	20	sanding	angry	right	15660,4595	287,802	7	7	19	10,02	33	3	165,1	226,366	104,6017	6,7488	9	10	13,125	3,0443	17,0	9,0	10,3667	9,4004	313,6132	2,8864	10	10	13,1111	3,1002	17,0	8,0	4,0667	2,3455	32808,281	2216,9601	10	11	11,6667	4,5826	17	3	2756,42	3058,2264	658744,405	79427,2771	7	8	17,5
20m_wiping_angry_left.avi	20	wiping	angry	left	15491,8	445,9544	11	11	11,4	4,8808	17	2	361,57	294,4873	149,0066	9,7413	7	7	19	10,198	34,0	10,0	14,4	14,2783	286,3636	5,227	8	8	16,4286	4,504	23,0	11,0	8,1429	4,1816	42633,714	2370,5694	8	9	15,5714	6,6797	25	8	2849,95	3249,2269	574503,8711	68885,5183	12	13	10,4545
20m_wiping_angry_right.avi	20	wiping	angry	right	14593,2215	262,1453	11	11	11	3,1623	16	7	190,04	181,9124	114	8,6323	9	9	14,375	6,4351	25,0	8,0	10,8875	11,018	284,2529	5,3997	8	8	16,4286	4,7208	24,0	11,0	8	4,0253	32423,4066	2833,3363	10	10	12,7778	5,9535	22	3	2635,2667	3257,6157	478034,7917	155269,8025	9	9	14,25
20m_sweeping_happy_left.avi	20	sweeping	happy	left	16849,4149	359,1861	7	7	17,3333	2,4221	22	15	727,4	335,2796	149,1306	27,1507	5	5	24,5	10,7858	34,0	12,0	52,475	33,0976	322,4066	15,0422	4	4	34,6667	3,2146	37,0	31,0	41,4	4,6182	47781,3884	7214,7325	6	7	16,8	12,0291	34	2	8943,2667	8803,0991	1318621,466	246521,1945	5	5	25
20m_sweeping_happy_right.avi	20	sweeping	happy	right	14460,6562	550,6761	7	6	20	9,9599	39	12	752,4333	735,6289	87,3603	5,1567	8	7	17,1429	5,8716	28,0	11,0	6,9571	5,1883	321,7488	15,1179	4	4	34,3333	3,7859	37,0	30,0	41,8	4,4055	28062,9917	1474,7221	9	8	15	6,5465	28	8	1843,6125	1429,2334	827152,2479	127356,5736	4	4	33,3333
20m_mopping_happy_left.avi	20	mopping	happy	left	16651,2595	419,0175	8	9	14,1429	6,4402	24	4	511,7125	590,1564	122,7041	16,242	5	5	25,75	12,0381	37,0	13,0	29,425	27,3756	321,0314	16,1703	4	4	33,6667	9,0738	42,0	24,0	29,3	16,1358	39196,9372	3881,383	9	8	15	5,3984	20	5	4260,575	4598,6837	1244283,19	285234,8228	7	7	17
20m_mopping_happy_right.avi	20	mopping	happy	right	14793,8942	705,5292	6	6	22,4	11,6748	34	8	787,7	913,1734	91,0893	4,5679	10	10	12,7778	5,3098	20,0	4,0	3,8	4,6222	321,0116	16,1086	4	4	33,6667	8,5049	42,0	25,0	29,2333	16,6673	29232,4893	1995,8138	9	10	14,125	10,3432	30	3	1791,1889	2196,1059	715166,5537	219860,0719	7	7	19
20m_paint_roller_happy_left.avi	20	paint_roller	happy	left	15555,5917	243,0976	10	9	13,3333	4,1231	23	8	312,2222	280,8492	91,5058	4,5322	5	4	30	10,9545	44,0	18,0	9,275	3,9424	367,1934	1,5069	4	4	38	1,7321	39,0	36,0	3,9	1,3957	33598,5091	1639,3808	8	7	17,1429	11,112	32	2	1882,2143	1905,5711	906650,3702	218547,7424	7	8	15,6667
20m_paint_roller_happy_right.avi	20	paint_roller	happy	right	18278,0628	200,8051	5	6	24,75	9,1788	30	11	240,36	216,9135	182,4512	8,8111	5	6	26,75	12,1484	39,0	10,0	15,64	8,807	369,3636	2,0068	4	3	40	5,5678	46,0	35,0	5,6	0,33466	67399,9868	3435,0079	5	6	26,75	12,1484	39	10	6265,3	3669,1211	1348616,562	207681,8916	5	6	22,5
20m_paint_brush_happy_left.avi	20	paint_brush	happy	left	16242,3405	494,4188	4	3	40	3,4641	42	36	964,9	615,2224	106,7306	8,5687	4	4	38,6667	3,0551	42,0	36,0	24,3	5,3707	369,519	1,4651	3	4	43	22,6274	59,0	27,0	2,7667	1,8864	39435,1884	3122,097	4	4	38,6667	4,5092	43	34	8897,2667	1963,4948	1213966,86	295307,0267	5	5	23,75
20m_paint_brush_happy_right.avi	20	paint_brush	happy	right	18030,605	291,9829	4	5	25	6,5574	31	18	430,925	391,2916	175,8942	12,3581	3	4	42,5	6,364	47,0	38,0	32,5333	6,5037	370,362	1,6275	5	6	22,75	14,198	44,0	15,0	1,76	1,8733	65145,5868	4597,3987	3	4	43	7,0711	48	38	12106,1	2425,1287	1476683,303	340878,9215	4	4	29,3333
20m_sanding_happy_left.avi	20	sanding	happy	left	15534,9223	260,2096	10	10	12,6667	4,899	19	4	434,1333	332,2583	102,643	3,8116	7	7	19,1667	6,3692	31,0	12,0	6,8333	3,7434	315,476	3,1502	9	8	15	5,7817	26,0	8,0	2,6875	1,9527	32376,8182	1117,3862	11	11	11,4	5,0596	18	4	1360,43	1367,4965	342893,5488	67422,8492	11	11	11,4
20m_sanding_happy_right.avi	20	sanding	happy	right	16192,0165	201,7569	9	9	13	7,9821	26	3	85,5375	122,822	112,3025	8,1519	8	8	16,4286	4,4668	23,0	9,0	18,0429	8,6896	314,5521	3,6907	11	10	12	4,4222	21,0	7,0	2,45	2,1627	35321,6711	2549,9032	9	9	14,375	5,2898	23	8	4946,975	3278,7008	481663,3884	89855,9238	10	10	12,6667
20m_wiping_happy_left.avi	20	wiping	happy	left	15200,7636	517,7125	9	9	14	7,709	27	7	633,7875	635,4104	136,4711	9,57	7	7	18,8333	6,7355	29,0	9,0	10,9167	11,8058	287,7504	4,7883	7	7	19,6667	7,3937	32,0	9,0	7,2833	5,0254	39262,9174	2745,0396	10	10	12,4444	7,4517	31	6	1938,2222	2611,8944	583320,6975	101360,5337	9	10	13,625
20m_wiping_happy_right.avi	20	wiping	happy	right	14747,2182	165,6925	7	7	19,6667	7,3121	26	7	221,5	140,2702	126,0678	20,4676	5	5	28,25	2,2174	31,0	26,0	44,375	22,6908	286,3488	4,8921	6	6	23,6	5,6391	30,0	17,0	8,92	4,6036	36121,5107	6023,0711	6	5	24	9,5656	30	7	11361,4	7325,0247	426440,7901	103416,9211	9	9	14,375
20m_sweeping_sad_left.avi	20	sweeping	sad	left	16922,486	593,2651	6	6	20,2	19,1885	42	2	762,58	926,7934	122,6281	6,1477	7	8	15,5	6,3797	21,0	7,0	9,6286	7,4242	318,7603	19,2353	3	3	46,5	6,364	51,0	42,0	48,95	7,822	39123,0479	3454,1788	5	5	24,25	15,756	46	9	5364,9	4851,6906	1038118,878	323460,0466	4	4	31,3333
20m_sweeping_sad_right.avi	20	sweeping	sad	right	15063,0248	653,186	5	4	30	16,6933	45	7	992,45	831,3793	97,0678	14,8941	4	4	32	14,1067	47,0	19,0	23,2333	16,6062	319,9058	19,2565	3	3	45	0	45,0	45,0	48,2	6,6433	30773,9289	3052,6827	6	6	19,4	16,0717	44	5	2810,14	3025,901	829965,6645	159038,6129	6	6	19,8
20m_mopping_sad_left.avi	20	mopping	sad	left	16791,9157	445,0743	7	8	17,5	4,0373	24	13	307,8	244,214	127,8826	16,6016	6	5	24	12,1037	40,0	8,0	23,2	25,4478	324,3554	12,0091	5	5	27,5	24,0624	62,0	11,0	12,275	17,5554	41386,4595	4766,4093	5	4	30	7,3485	39	21	8766,575	6920,9603	1203916,95	237941,3052	5	6	23,5
20m_mopping_sad_right.avi	20	mopping	sad	right	14984,1967	606,0435	7	7	18,8333	7,7567	32	8	492,9333	550,1148	87,2711	8,5137	7	7	19,5	9,4816	36,0	11,0	7,9	6,8456	329,1835	11,7705	3	3	55	24,0416	72,0	38,0	24,95	19,2162	28669,8496	2388,344	7	7	19,5	9,0719	35	11	2722,4833	2276,7672	1019316,288	192138,8466	5	5	24,75
20m_paint_roller_sad_left.avi	20	paint_roller	sad	left	15474,7355	278,2673	7	6	20	7,0711	33	14	355,2667	263,5838	94,9653	4,1159	7	6	20	14,1138	37,0	6,0	3,8667	5,0267	367,6893	1,8259	4	4	35,6667	16,8622	55,0	24,0	2,4667	2,6402	34921,0711	1590,1433	7	6	20	14,8997	37	4	1482,85	1793,9338	882168,8264	112810,3189	6	7	18,6
20m_paint_roller_sad_right.avi	20	paint_roller	sad	right	18397,8942	116,1697	8	9	13,2857	9,4289	27	3	90,325	152,6518	185,5107	8,3851	4	4	33,3333	19,1398	49,0	12,0	15,0333	11,0123	370,0149	2,0667	7	6	20	14,7513	47,0	4,0	1,5667	2,2753	68654,5306	3391,9289	6	6	20	13,7659	38	8	3472,9	4225,6064	1710798,532	215723,1346	4	5	28,3333
20m_paint_brush_sad_left.avi	20	paint_brush	sad	left	16184,8017	463,0729	3	3	56	12,7279	65	47	1133,4	289,1498	113,5124	6,2389	4	4	37	23,5797	63,0	17,0	11,6667	10,2596	366,9289	1,1186	3	3	29,5	30,4056	51,0	8,0	0,8	0,5164	41647,9504	2238,2669	4	4	37	23,5797	63	17	4229,2333	3734,2312	929927,8347	148169,2779	3	3	47
20m_paint_brush_sad_right.avi	20	paint_brush	sad	right	17977,1884	246,2657	3	3	48,5	9,1924	55	42	631,1	451,3323	181,2694	11,5113	3	3	49	7,0711	54,0	44,0	32,45	7,6965	372,7686	1,2044	5	5	15,75	1,2583	17,0	14,0	1,15	0,83324	67581,005	4440,4565	3	3	49,5	6,364	54	45	12303,45	2914,5638	779760,8314	117277,934	4	4	37
20m_sanding_sad_left.avi	20	sanding	sad	left	15226,2198	256,4873	7	7	18,8333	7,3052	30	11	451,65	303,8349	106,3636	0,78528	6	6	20,6	15,3883	42,0	4,0	0,92	0,823	311,9983	2,9923	5	6	24,75	8,4212	35,0	15,0	3,76	2,5954	33184,9669	374,4719	9	9	14,125	8,3911	25	4	370,775	345,9801	694333,2992	175650,3852	6	6	19,6
20m_sanding_sad_right.avi	20	sanding	sad	right	15798,1322	362,292	4	4	30,6667	19,5021	53	17	315,8333	346,1654	115,1901	7,3603	6	7	22,2	5,9749	29,0	15,0	13,8667	10,7437	311,8165	3,5524	6	7	19,4	4,98	27,0	15,0	3	3,0499	35915,9471	2309,0365	6	7	22	5,4772	29	16	4460,65	3411,3553	708090,2926	199186,5964	5	6	24
20m_wiping_sad_left.avi	20	wiping	sad	left	15240,8959	531,304	7	8	15,5	7,1764	25	7	735,1714	631,6299	146,362	5,7478	9	9	14,5	7,3485	24,0	4,0	4,8875	8,3644	281,6579	4,5793	6	5	24	5,9582	29,0	17,0	5,88	6,0216	41210,2909	1383,1901	10	9	13,3333	8,4705	27	2	1291,5667	1905,4135	358406,7008	101695,448	5	5	24,75
20m_wiping_sad_right.avi	20	wiping	sad	right	14846,4364	221,4696	5	4	30	8,124	38	20	403	253,8141	137,0314	22,5235	4	4	37,3333	15,695	55,0	25,0	54,7667	12,5267	280,6678	5,0768	5	4	30	18,1659	56,0	17,0	7,7	6,6967	38440,2331	6184,4858	4	4	37,3333	14,9778	54	25	15360,4	3581,0952	470460,4281	114535,2558	6	7	19,8
20m_sweeping_angry_left.avi	20	sweeping	angry	left	16526,8165	500,2103	10	10	12,8889	5,7325	21	2	635,6889	586,5935	148,205	24,5837	6	7	20	8,3066	32,0	13,0	43,1333	30,1374	304,276	17,1632	6	5	24	6,5192	31,0	17,0	33,46	21,4737	44722,5256	5400,6958	7	8	16,5	3,937	24	13	8586,0429	6389,5037	1395205,359	206441,7127	7	8	16,3333
20m_sweeping_angry_right.avi	20	sweeping	angry	right	14203,8612	683,3126	7	7	19,8333	10,8704	33	7	688,45	668,3525	95,0033	5,6628	6	7	21,8	14,6867	39,0	6,0	6,7333	6,8492	303,7504	17,0455	6	5	24	6,8557	32,0	17,0	33,74	21,3822	28799,5471	1521,2644	8	7	17,1429	12,9026	35	3	1933,6714	1851,4104	865639,1488	128007,1792	7	8	16,3333
20m_mopping_angry_right.avi	20	mopping	angry	right	14738,2314	628,2209	6	6	22,2	11,7346	41	12	916,3	704,7216	93,9851	7,2178	7	7	18	11,4018	34,0	6,0	8,3	7,4509	312,4479	14,6391	4	3	40	12,2882	54,0	31,0	31,6	11,0974	29396,5471	2976,8501	6	6	22	11,9791	39	8	3360,06	2694,4177	918789,9835	280145,658	6	6	14,8
20m_paint_roller_angry_left.avi	20	paint_roller	angry	left	15596,6413	372,1295	9	9	14,875	4,4861	24	10	378,025	351,1438	94,8579	4,9596	6	6	22,4	11,371	41,0	10,0	8,04	6,1433	365,0364	4,7311	4	4	35,3333	10,2144	47,0	28,0	8,6667	8,2128	34633,6248	1987,3428	6	6	22,2	11,1893	41	11	3149,72	2569,7265	739328,2017	126206,1213	5	5	26,25
20m_paint_roller_angry_right.avi	20	paint_roller	angry	right	18453,7603	224,2629	6	6	21,8	4,0249	28	17	261,96	275,2886	172,3967	12,5482	5	5	27,25	5,8523	36,0	24,0	21,05	13,0886	368,3554	4,6332	4	4	30	17,3205	40,0	10,0	5,9667	7,4226	63533,7669	5072,5929	5	5	27	19,2007	48	3	8180,675	5366,4872	1158146,474	188057,4619	8	8	14,7143
01f_paint_brush_happy_left.avi	1	paint_brush	happy	left	13239,8711	74,6886	8	9	13,7143	4,4615	22	9	85,5375	64,7931	143,876	6,1088	7	8	15	5,9666	26,0	9,0	6,1	6,6085	314,9107	0,23231	4	3	40	26,2869	59,0	10,0	0,53333	0,37238	45308,3025	1928,7113	7	8	15	5,7966	26	10	1912,8286	2086,5656	434633,1884	52307,5869	9	9	14,625
01f_paint_brush_happy_right.avi	1	paint_brush	happy	right	11650,6066	217,6084	7	6	20	10,4881	37	9	188,5833	247,0258	77,7521	1,9906	5	5	16,5	9,4692	24,0	3,0	2,625	3,3695	316,9322	0,29502	4	3	40	30,8058	63,0	5,0	0,63333	0,70899	24642,2364	634,8647	6	5	24	18,6949	55	7	727,52	1018,5211	462422,6942	72997,0737	5	6	20
01f_sanding_happy_left.avi	1	sanding	happy	left	12816,4529	405,3109	11	11	11,8	5,7889	23	7	137,06	291,0248	107,1388	10,2637	12	12	10,7273	2,0538	13,0	8,0	7,6182	5,3058	303,714	1,8133	5	6	19,5	7,9373	31,0	13,0	1,26	0,84879	32527,4843	2989,1562	12	12	10,7273	2,0538	13	8	2333,6727	1621,4427	337790,0413	123610,8864	8	8	12,4286
01f_sanding_happy_right.avi	1	sanding	happy	right	11366,2612	254,6869	7	7	16	9,5289	31	9	159,6167	256,6825	90,1355	9,6534	4	5	28	16,5227	47,0	17,0	9,025	9,2399	302,0496	1,9503	4	5	24,6667	7,2342	33,0	20,0	1,7	1,1364	27236,2281	3020,3632	4	5	27,6667	16,773	47	17	2769,025	2768,7426	390533,0893	81621,0736	8	9	15
01f_wiping_happy_left.avi	1	wiping	happy	left	12684,2413	151,1801	9	9	13,25	5,4182	22	7	125,6875	128,1256	103,2198	13,4854	10	9	13,3333	4,5552	20,0	7,0	24,9778	15,6635	295,043	1,9477	7	8	18,5	13,1111	44,0	8,0	1,9	2,1594	30455,7868	3995,7024	10	9	13,3333	4,4721	19	7	7330,3889	4613,0154	353111,7107	90293,036	11	11	9,7
01f_wiping_happy_right.avi	1	wiping	happy	right	11111,4661	182,3927	10	10	12,3333	7,3655	26	7	229,5111	221,135	95,1174	5,2435	8	8	12,5714	5,3807	19,0	4,0	3,3286	4,305	293,6727	1,7438	7	7	19,1667	16,7262	43,0	2,0	1,8167	2,1783	27926,6479	1419,0578	10	10	11,1111	2,848	15	7	809,2889	1148,6916	379239,919	71101,7149	6	6	20
01f_paint_roller_angry_left.avi	1	paint_roller	angry	left	13382,0512	137,6009	10	10	10,6667	7,2457	25	2	68,2222	144,8267	144,7752	9,1901	7	8	15,5	5,8224	26,0	10,0	7,3571	11,135	314,3669	0,53313	6	7	16,6	3,5777	22,0	13,0	1,0833	0,45494	45515,7752	2928,6726	7	8	15,5	5,8907	26	10	2386,1143	3557,7569	502687,4711	45050,4894	9	9	13,75
01f_paint_roller_angry_right.avi	1	paint_roller	angry	right	11431,5174	332,799	7	7	19	7,51	33	12	315,75	356,1401	89,3025	4,7642	8	8	16,4286	6,4771	25,0	6,0	7,2	4,9539	315,4942	0,70902	5	6	24,75	8,6168	32,0	15,0	1,5	0,82865	28174,5719	1505,4652	8	8	16,4286	6,2144	25	7	2310,1857	1551,4176	649002,0496	72876,3786	7	8	17,3333
01f_paint_brush_angry_left.avi	1	paint_brush	angry	left	13303,8562	85,7363	11	12	9,6	1,8379	13	8	86,9273	88,3655	147,8083	7,8212	11	12	10,1	3,6652	19,0	7,0	5,3636	7,0737	314,1322	0,86931	6	6	21,8	19,8922	55,0	5,0	0,74	0,76623	46428,6711	2408,3954	11	12	10,1	3,6953	19	7	1686,7909	2253,8802	459697,595	78752,6747	4	4	37,6667
01f_paint_brush_angry_right.avi	1	paint_brush	angry	right	11602,6264	228,5688	10	9	13,3333	10,3441	37	3	157,8778	253,787	72,1041	2,8495	9	8	15	8,2462	30,0	7,0	2,75	3,1271	316,6562	0,70674	6	6	21,6	19,3985	54,0	8,0	0,62	0,52873	22832,9967	924,6567	9	8	15	8,2462	30	7	875,925	971,3831	559482,8198	78334,2514	5	6	27
01f_sanding_angry_left.avi	1	sanding	angry	left	12378,1521	58,8232	14	14	9,1538	4,1603	18	2	56,4462	46,748	97,9669	8,0034	13	13	9,8333	3,38	17,0	6,0	12,0083	8,067	301,5719	1,6515	8	7	17,1429	10,3831	37,0	7,0	1,0143	1,119	29538,5273	2360,2783	13	13	9,8333	3,4597	17	6	3590,6917	2407,1775	257632,7455	56654,9916	11	12	9,9
01f_sanding_angry_right.avi	1	sanding	angry	right	11327,3686	114,166	14	14	9	4	18	2	58,8	80,8055	94,8744	1,2931	9	9	14,25	8,4304	32,0	6,0	0,9	0,70427	299,5388	2,0164	7	7	19,6667	20,0266	60,0	7,0	1,05	1,7769	28419,6066	497,1238	12	12	10,5455	4,6982	20	4	227,9545	197,9045	361717,3917	88593,6024	9	10	12,375
01f_wiping_angry_left.avi	1	wiping	angry	left	12823,6512	119,8698	11	12	11,3	2,8694	16	7	123,9818	101,6416	115,9802	12,1979	11	12	11,4	2,1187	15,0	9,0	27,9	10,6806	294,924	3,7762	10	9	13,3333	5,6569	26,0	7,0	2,7778	1,9255	34177,0694	3423,5674	11	12	11,4	2,1187	15	9	7999,7818	3041,8257	508154,7851	140370,6226	9	10	12,25
01f_wiping_angry_right.avi	1	wiping	angry	right	10719,8942	276,8682	11	10	12	5,8119	22	5	283,11	250,3992	80,5686	2,9228	10	10	12,4444	6,5596	23,0	6,0	2,3	1,7957	293,3256	3,9713	10	9	13,3333	5,5902	26,0	8,0	2,8333	2,1269	23638,8446	1049,7139	12	12	10,4545	7,1884	23	2	633,0091	608,4747	525813,3256	110237,9645	9	10	12,875
01f_sweeping_sad_left.avi	1	sweeping	sad	left	12023,9835	433,0827	7	7	19,8333	15,0255	43	3	330,4167	453,1813	88,9174	5,1679	5	4	30	8,165	42,0	24,0	9,625	5,2725	304,2132	1,2685	6	6	17,8	9,0664	32,0	8,0	1,06	0,91433	27046,8496	1522,9057	6	6	23,8	4,7645	28	16	2367,32	1849,0761	451328,3686	166827,4051	5	6	26,5
01f_sweeping_sad_right.avi	1	sweeping	sad	right	12188,9074	385,9776	6	5	24	20,4573	57	3	372,66	431,4081	88,5355	3,7666	7	7	19,6667	3,7771	23,0	13,0	4,9833	3,4032	304,5207	1,2645	4	4	30,3333	8,3267	37,0	21,0	1,5667	1,0152	26962,4496	1187,3433	7	7	19,6667	2,582	23	16	1519,7	1035,4303	592458,2397	175194,8836	5	5	19,5
01f_mopping_sad_left.avi	1	mopping	sad	left	12078,2017	392,2845	7	6	20	12,0665	37	3	337,1167	447,5751	90,0149	4,6341	5	5	26,75	12,6853	42,0	11,0	8,6	5,6821	304,2727	1,2902	6	6	20	8,9443	32,0	8,0	1,24	1,0658	27386,2347	1359,0013	6	6	21,4	7,5033	28	11	2103,94	1837,6597	397591,5868	96937,0381	4	5	32
01f_mopping_sad_right.avi	1	mopping	sad	right	12142,7537	357,1376	6	6	22,4	21,8014	57	2	356,86	439,2768	88,4314	3,4059	7	6	20	8,6718	34,0	9,0	4,4	3,8423	304,6512	1,3096	4	4	34	2,6458	37,0	32,0	1,8	1,2198	26943,2727	1107,6711	7	6	20	8,2219	34	9	1361,2333	1225,2763	522213,0711	184160,3005	7	7	18,6667
01f_paint_roller_sad_left.avi	1	paint_roller	sad	left	13294,4727	68,3732	11	11	11,4	10,0355	34	3	34,27	48,8299	142,1471	4,4443	3	4	49,5	19,0919	63,0	36,0	6,5667	4,7234	312,6281	1,046	2	1	120	0	120,0	120,0	4,5	4,9497	44439,2595	1402,3372	3	3	52	24,0416	69	35	2242,85	1465,3885	439454,1488	77504,4741	4	4	22,6667
01f_paint_roller_sad_right.avi	1	paint_roller	sad	right	11211,8397	133,1285	6	6	23,8	10,7564	39	10	152,68	202,7025	85,2909	5,8998	3	2	60	11,3137	68,0	52,0	11,85	9,078	315,081	1,2648	8	8	17	9,3986	35,0	7,0	0,57143	0,53698	26874,5256	1879,5129	4	3	40	33,4215	68	3	2639,7	3022,2755	493531,4364	85958,1822	3	3	35
01f_paint_brush_sad_left.avi	1	paint_brush	sad	left	13196,9702	40,5896	8	9	14,7143	7,6314	26	4	44,75	41,7064	137,0331	2,8502	7	8	16,3333	10,0731	31,0	2,0	4,3286	3,7438	312,0198	0,6534	3	4	12,5	0,70711	13,0	12,0	1,0333	0,62503	42757,7901	928,8409	7	8	16,3333	10,0731	31	2	1340,3429	1130,1552	302659,362	39696,8767	6	7	19,4
01f_paint_brush_sad_right.avi	1	paint_brush	sad	right	11432,1372	131,9588	6	5	24	12,47	38	9	185,04	186,842	70,7917	2,3291	6	6	21,8	8,6139	30,0	8,0	2,72	2,8114	314,1488	0,79227	2	2	28	0	28,0	28,0	1,5	0,70711	22239,9488	759,0253	7	7	18,1667	9,8268	27	3	709	848,8085	384397,2463	55406,7177	6	7	19,8
01f_sanding_sad_left.avi	1	sanding	sad	left	12377,4711	23,2852	14	15	8,0769	4,4057	14	2	17,1	15,4906	94,9322	3,8495	9	10	12,5	0,92582	14,0	11,0	3,5556	2,1688	303,6446	0,46654	4	3	40	12,2882	54,0	31,0	1,1333	0,3266	28825,1917	1160,4939	9	10	12,5	1,3093	14	10	1072,0444	646,9748	111027,7107	22951,1423	8	9	12,2857
01f_sanding_sad_right.avi	1	sanding	sad	right	11657,486	34,1513	10	10	13,1111	1,6915	16	11	37,7778	22,1227	95,4545	0,45898	4	3	40	32,5115	72,0	7,0	0,73333	0,24221	301,5355	0,72259	6	5	24	18,6414	52,0	4,0	0,58	0,54528	28782,9818	161,7374	6	5	24	13,7659	42	7	188,08	142,6675	188936,1537	39110,6702	7	8	14
01f_wiping_sad_left.avi	1	wiping	sad	left	12849,5835	123,6867	9	9	14	9,9714	35	5	66,025	93,3323	95,357	4,9324	7	7	19,8333	19,2085	57,0	2,0	7,2333	7,1023	296,324	5,0533	5	4	30	2,1602	32,0	27,0	4,175	2,7989	28267,4579	1721,7211	9	9	14,875	11,1923	39	2	1630,3125	1651,3161	598119,6744	227467,2859	4	5	34,3333
01f_wiping_sad_right.avi	1	wiping	sad	right	10716,9438	303,5255	5	4	30	40,158	90	5	376,025	445,3844	101,8149	14,9279	6	7	19,4	7,0922	29,0	11,0	13,0667	10,9678	294,9884	4,5622	5	4	30	3,1623	33,0	26,0	3,75	2,5338	29969,157	3938,8166	7	8	17,3333	8,1158	29	7	3110,4429	2969,5877	687778,7917	195509,3293	5	6	23,5
01f_paint_roller_happy_left.avi	1	paint_roller	happy	left	13388,0595	116,7073	8	9	14	8,4261	23	3	98,2625	135,1652	147,2876	6,9605	6	6	21,2	5,8907	26,0	11,0	10,06	10,9028	315,0645	3,9673	6	6	21,8	9,2304	35,0	14,0	4,74	8,5292	46412,5983	2429,6439	6	6	21,2	11,3666	30	2	3697,5	3931,8385	503557,7686	72975,4681	6	7	19,8
01f_paint_roller_happy_right.avi	1	paint_roller	happy	right	11267,2446	253,0652	9	8	15	6,4807	23	6	208,3625	207,7062	88,5025	4,7412	7	6	20	6,0332	24,0	9,0	6,3833	5,3635	316,2959	4,2053	4	4	36,6667	37,7403	80,0	11,0	8,2667	11,0444	28000,6149	1688,3609	7	6	20	5,5136	27	11	2346,7333	2089,4336	910446,1174	177308,0817	5	6	24
32m_paint_brush_sad_left.avi	32	paint_brush	sad	left	15916,4545	149,1725	9	9	13,5	2,0702	17	11	222,95	172,9642	132,7752	11,5836	8	9	15,1429	5,4903	22,0	6,0	8,925	6,4955	360,005	0,86966	5	4	30	23,3952	55,0	5,0	1,4	1,0902	47797,1207	4137,6905	8	9	15,1429	5,0143	21	7	3177,7875	2317,3741	619551,9488	119572,0093	8	9	15,5714
32m_paint_brush_sad_right.avi	32	paint_brush	sad	right	16130,805	175,5424	10	10	12,8889	7,6066	27	2	167,3556	193,2981	103,8198	10,6462	7	8	16,1667	5,5648	26,0	11,0	7,2429	6,1435	364,3124	0,97669	6	5	24	17,2047	49,0	10,0	1,26	1,0244	37817,8397	3827,868	9	10	13,875	5,5918	26	8	2014,7667	2210,5639	706841,7636	100520,1849	7	8	17,8333
32m_sanding_sad_left.avi	32	sanding	sad	left	15435,1256	259,8575	12	12	10,8182	9,4532	33	2	65,1727	145,7385	97,1471	2,7719	10	10	12,8889	0,78174	14,0	12,0	7,0778	1,6265	318,4959	1,1602	7	7	19,6667	6,1536	26,0	11,0	1,2833	0,67398	30939,3174	840,7494	10	10	12,8889	0,78174	14	12	2195,7667	531,9367	502706,3372	124985,0644	11	11	11,5
32m_sanding_sad_right.avi	32	sanding	sad	right	14624,4347	89,728	12	11	10,9091	3,6457	14	2	141,8909	89,4422	97,5702	6,5584	10	10	12,3333	9,0139	33,0	4,0	1,7778	3,7673	319,1207	1,2635	7	7	19,5	11,7771	42,0	12,0	1,5	0,62957	31130,3421	1997,3491	9	9	13,5	7,5024	27	3	653,85	907,7367	397942,524	132178,5811	10	11	12,5556
32m_wiping_sad_left.avi	32	wiping	sad	left	14771,6893	158,9448	11	11	11,6	6,4326	20	2	83,63	95,1761	119,443	19,5743	6	5	24	5,7009	29,0	15,0	32,02	24,6806	290,9537	4,2762	9	8	15	8,1064	27,0	5,0	2,8125	3,8446	34741,1405	5648,6404	6	5	24	5,7009	29	15	9184,06	6956,6591	798001,9322	184533,4894	5	5	23,5
32m_wiping_sad_right.avi	32	wiping	sad	right	14358,8694	431,5565	10	9	13,3333	5,9372	22	2	442,1222	475,3318	117,6099	10,2426	5	4	30	4,3205	36,0	26,0	15,125	15,3276	290,8562	3,8326	8	8	16,4286	7,5907	27,0	8,0	2,9429	3,6982	34196,6198	2865,0147	8	7	17,1429	11,9921	37	2	2333,1714	3492,6113	859999,2694	173259,0365	8	9	11,7143
32m_sweeping_happy_left.avi	32	sweeping	happy	left	14334,881	482,543	7	7	19,3333	6,0882	30	11	645,0167	459,7338	120,9207	26,9938	5	4	30	19,3907	52,0	10,0	40,2	33,8058	317,6066	10,2691	5	5	20,25	2,2174	23,0	18,0	12,3	9,324	38237,4264	7804,0059	8	8	16,4286	7,413	24	6	6693,2571	9292,4322	1164663,218	335925,8312	5	6	23,5
32m_sweeping_happy_right.avi	32	sweeping	happy	right	15374,0248	231,9318	9	10	13,625	4,1726	20	8	329,2778	227,7627	114,1504	21,0086	7	7	19,5	6,6558	27,0	10,0	24,4333	26,8065	317,9273	9,8343	6	6	19,8	1,6432	22,0	18,0	10,58	8,3785	36271,3868	6602,891	6	6	23,6	9,7365	36	11	9230,44	8747,2558	975832,1967	184878,4811	7	8	16,8333
32m_paint_roller_happy_left.avi	32	paint_roller	happy	left	14745,7967	603,0097	4	4	39,6667	4,7258	45	36	952	753,8645	135,2017	36,563	4	5	28,6667	8,5049	37,0	20,0	30,575	40,5601	370,1355	10,8889	4	3	40	14	54,0	26,0	11,3	12,7372	50030,6116	13429,1166	4	5	28,3333	6,5064	35	22	11960,275	14878,0059	627966,962	155319,9212	3	4	49,5
32m_paint_roller_happy_right.avi	32	paint_roller	happy	right	14982,5107	711,2171	5	4	30	14,7196	47	13	880,275	730,5779	137,4562	37,1289	2	3	84	0	84,0	84,0	59,35	42,7967	374,7587	12,9569	5	4	30	10,6145	42,0	17,0	9,175	11,5647	51422,4843	13576,2991	2	3	85	0	85	85	23447,7	15352,8185	1142688,795	246660,3984	3	4	49,5
32m_paint_brush_happy_left.avi	32	paint_brush	happy	left	16542,4678	301,1914	7	7	18,5	8,9163	27	2	444,85	387,2463	152,481	30,5949	4	4	39,3333	11,9304	49,0	26,0	70,9667	32,6463	360,0413	1,8871	6	6	22	11,068	36,0	8,0	3,36	3,3991	54908,1603	11061,4841	4	4	39,3333	11,9304	49	26	25514,1667	12113,2331	728664,9355	106427,8011	7	7	16,8333
32m_paint_brush_happy_right.avi	32	paint_brush	happy	right	15281,7355	444,1482	6	6	21	4,4159	27	17	790,64	454,3817	126,9091	31,5102	6	7	22	4,062	28,0	18,0	37,4167	39,831	364,3702	1,9933	5	5	27,25	13,9613	47,0	16,0	3,775	3,4862	46224,7207	11403,4746	6	7	21,6	3,7815	27	18	13620,5667	14344,2182	821817,2496	122580,2299	6	7	21,2
32m_sanding_happy_left.avi	32	sanding	happy	left	15916,3636	226,3619	10	10	12,6667	5,099	17	3	111,6222	89,1418	114,0248	12,5739	8	9	15,5714	0,7868	17,0	15,0	27,675	4,595	318,8727	2,7651	8	8	16,4286	4,3916	26,0	13,0	2,5429	2,1618	36369,1719	4088,8449	8	9	15,5714	0,7868	17	15	8977,4625	1437,3122	665358,3223	278493,7671	7	8	17,8333
32m_sanding_happy_right.avi	32	sanding	happy	right	14054,2479	243,3218	11	10	12	4,6667	17	4	272,92	184,2561	91,6132	5,6901	9	9	14,625	4,0333	22,0	9,0	9,6875	7,7298	317,8463	2,6888	8	8	16,2857	11,8703	41,0	7,0	2,1429	2,2769	29113,7455	1757,3391	10	9	13,3333	5,9161	23	2	2775,7889	2391,9867	720233,557	356037,5743	7	8	18,3333
32m_wiping_happy_left.avi	32	wiping	happy	left	15336,4876	214,4837	10	10	12,1111	4,7022	21	6	138,4889	170,9957	127,5702	15,7255	6	7	20,6	3,0496	26,0	19,0	38,3667	8,7912	293,0347	3,6395	10	11	12,6667	7,2973	30,0	6,0	2,29	3,3733	37371,7405	4544,3364	6	7	20,6	3,0496	26	19	11248,5833	2411,3655	654775,7504	161066,8778	8	8	15,4286
32m_wiping_happy_right.avi	32	wiping	happy	right	13986,3074	476,5012	14	13	9,2308	4,2652	18	4	295,7538	428,2676	113,0711	12,5504	6	6	18,6	1,9494	21,0	16,0	19,64	10,6303	292,0645	3,6292	9	9	14,625	8,6013	33,0	7,0	2,775	3,7636	33021,3736	3649,2045	8	8	15,7143	6,3957	21	2	3901,6857	3212,9476	666573,1653	155535,5133	9	10	11,375
32m_sweeping_angry_left.avi	32	sweeping	angry	left	13660,2777	470,0207	8	9	15,8571	1,069	18	15	1017,025	536,5714	104,0843	9,8452	8	9	15,7143	0,95119	17,0	14,0	13,4875	8,7547	299,9851	7,9951	9	8	15	2,1381	17,0	10,0	18,6625	3,9885	31154,9025	2381,453	9	9	14	4,1404	19	5	2302,1	2418,9847	679671,2397	131435,4957	10	10	13,1111
32m_sweeping_angry_right.avi	32	sweeping	angry	right	15503,5289	366,8774	9	8	15	2,2678	18	10	939,2875	227,5806	127,2413	5,9752	16	16	7,8	3,1668	18,0	3,0	7,8133	5,8326	300,1719	7,8639	9	8	15	2,1381	17,0	10,0	17,975	3,9899	38196,8826	2124,3875	13	13	9,6667	4,0527	18	6	3190,825	2116,9327	928865,4215	114769,7566	8	9	15,5714
32m_paint_roller_angry_left.avi	32	paint_roller	angry	left	16565,2132	257,2276	10	11	11,8889	3,4075	18	6	411,67	274,6906	165,6942	10,5186	9	10	13,375	3,42	19,0	8,0	17,8111	8,8292	349,5471	10,4868	7	7	12,1667	6,0139	21,0	5,0	1,0667	1,0421	57904,7174	3909,6915	9	10	13,375	3,42	19	8	6249,2	3192,7292	874957,4479	241164,5515	9	9	12,875
32m_paint_roller_angry_right.avi	32	paint_roller	angry	right	15569,2512	347,0127	11	10	12	2,708	17	7	523,87	369,3251	135,7273	18,4894	8	8	14,7143	3,7289	21,0	11,0	36,2857	17,3276	354,1835	10,325	7	7	12,1667	8,6583	29,0	6,0	0,9	1,0072	47965,4413	5853,2226	8	8	14,7143	3,7289	21	11	12800,9857	6087,5977	916061,8843	209189,5981	8	9	13
32m_paint_brush_angry_left.avi	32	paint_brush	angry	left	16573,1008	236,4031	11	11	11,9	7,218	28	5	395,84	381,5993	148,5058	19,5989	8	8	15,7143	8,6162	34,0	6,0	33,3571	24,7192	354,4727	4,3652	8	7	17,1429	11,6537	37,0	8,0	2,7571	3,0181	52619,076	6789,3417	8	8	15,7143	8,46	34	7	11940,8143	8778,9169	698736,5983	119430,4205	9	10	13,125
32m_paint_brush_angry_right.avi	32	paint_brush	angry	right	15561,0992	276,7929	10	10	12,7778	1,3017	14	10	446,9444	405,6606	132,5025	20,376	6	6	17,6	5,1769	25,0	13,0	49,54	22,1522	358,7967	4,2181	10	9	13,3333	10,0499	38,0	5,0	1,9333	2,0511	47544,0661	7365,2768	6	6	17,6	5,1769	25	13	17613,34	7859,274	721429,9488	187574,8516	5	6	21,25
32m_sanding_angry_left.avi	32	sanding	angry	left	14706,8215	378,5169	14	14	9,1538	4,5064	17	2	87,8154	173,316	111,319	5,1422	16	15	8	3,0237	14,0	5,0	4,64	3,6185	295,0678	8,1125	9	8	15	9,4264	29,0	7,0	1,875	2,7295	32822,9405	1201,6232	18	17	7,0588	2,0758	14	4	1275,5941	1006,7796	834432,6165	461610,8433	7	8	17,5
32m_sanding_angry_right.avi	32	sanding	angry	right	14528,6017	180,2441	15	16	8,2143	3,7658	20	5	86,3267	87,2783	121,8793	11,6992	7	7	18,8333	20,1337	54,0	3,0	3,2833	6,6104	296,2512	7,375	12	11	10,9091	6,5031	22,0	5,0	1,3364	1,7999	36023,524	2599,3515	13	13	9,9167	9,9404	40	3	437,4417	1179,0259	752664,643	374163,2871	11	12	11,4
32m_wiping_angry_left.avi	32	wiping	angry	left	14843,514	143,3235	12	12	10,3636	3,8281	17	4	121,9455	124,3317	131,0331	17,0346	13	12	10	2,6968	15,0	7,0	22,3333	15,2722	277,7851	4,2001	8	8	15,2857	9,1417	29,0	7,0	4,4429	3,6779	36390,5802	4733,6049	12	11	10,9091	4,5267	23	7	6600,8818	4002,2495	576112,9041	143200,8343	13	13	9,75
32m_wiping_angry_right.avi	32	wiping	angry	right	14308,0711	381,0276	12	12	10,8182	4,4681	20	5	399,0455	358,0649	135,2281	9,9662	7	7	19,6667	12,8478	32,0	4,0	8,5	9,9594	279,314	4,1462	10	10	12	8,544	27,0	3,0	3,6333	3,6905	37772,4149	2850,3131	11	11	11,7	11,0056	32	2	1366,94	2338,535	645079,1091	112263,5771	9	9	10,75
32m_sweeping_sad_left.avi	32	sweeping	sad	left	15220,8793	871,5807	6	5	24	11,5109	39	12	836,72	1015,9451	92,9785	14,5672	5	4	30	11,6333	41,0	16,0	19,05	19,0955	338,4612	5,3106	5	4	30	16,773	47,0	7,0	10,7	7,0183	31452,6711	4852,6574	6	5	24	15,2151	41	2	4925,16	6132,9178	630067,2264	149707,4799	5	6	25,75
32m_sweeping_sad_right.avi	32	sweeping	sad	right	15507,481	738,7645	7	7	19,6667	5,0859	26	11	839,1667	813,3017	113	12,5589	6	7	21,6	3,4351	25,0	16,0	27,5	14,1194	337,6	5,0523	5	4	30	17,6635	48,0	6,0	10,175	6,7751	38106,5702	3895,1532	6	7	21,6	3,4351	25	16	8738,6833	4320,2414	622275,8843	187428,8187	6	6	21,6
32m_mopping_sad_left.avi	32	mopping	sad	left	14644,6893	327,2118	6	6	22,2	9,5237	35	12	465,58	421,6151	98,7653	17,112	4	4	30	15,6205	48,0	20,0	15,7667	18,8864	340,8	6,8356	5	5	27	4,397	32,0	22,0	7,2	5,6082	33580,2248	5299,7571	4	4	30,3333	16,1658	49	21	5446,2667	6072,475	723084,3521	254784,8031	4	4	36,3333
32m_mopping_sad_right.avi	32	mopping	sad	right	15754,5736	320,4721	6	6	23,8	11,6919	44	15	494,22	380,206	102,0959	10,5992	7	7	18,8333	7,679	29,0	10,0	10,45	12,3516	340,3868	6,1888	5	5	27,25	19,4487	49,0	2,0	6,5	6,24	34763,5273	3774,7525	7	7	18,8333	8,3287	29	9	3299,0833	3970,1731	718027,8413	174168,7125	5	6	26
32m_paint_roller_sad_left.avi	32	paint_roller	sad	left	16805,6942	158,5418	6	7	22,8	11,3004	35	6	222,0333	201,8439	158,3421	6,3718	5	6	25,5	3,3166	30,0	23,0	14,3	6,6795	358,524	1,5012	5	4	30	3,3665	34,0	26,0	1,325	0,83452	56772,8083	2380,2001	5	6	25,5	3,1091	30	23	5118,26	2343,8397	657760,843	79024,7306	7	8	13,5
32m_paint_roller_sad_right.avi	32	paint_roller	sad	right	15707,3421	261,7894	6	5	24	5,7446	31	15	507,4	228,3002	116,7636	10,4197	5	5	27	3,559	30,0	22,0	22,175	9,3677	363,8777	1,4675	8	7	17,1429	8,4544	26,0	6,0	0,81429	0,72944	42485,8579	3767,5414	5	5	27	3,559	30	22	8084,125	3447,42	879094,8215	170758,954	9	10	12,75
04m_paint_brush_happy_left.avi	4	paint_brush	happy	left	15962,2645	305,1369	8	8	15	8,641	27	4	154,6	274,3529	111,3355	4,6843	5	5	26,75	5,252	30,0	19,0	6,45	6,8006	354,6298	2,2603	5	5	29	6,9761	35,0	22,0	3,8	2,6619	39488,4314	1804,2589	5	5	27,5	3,1091	30	23	2598,825	2508,3408	812543,8165	121836,4141	5	5	26
04m_paint_brush_happy_right.avi	4	paint_brush	happy	right	14086,1322	363,8815	6	6	21	8,7464	30	9	351,22	367,6459	161,405	13,3314	5	5	23,75	10,8128	35,0	10,0	18,45	18,9205	359,7388	2,22	4	3	40	21,6564	60,0	17,0	4,5667	3,5495	58050,1256	4645,8885	5	5	23,75	10,8128	35	10	6627,225	6619,0394	868425,6793	124175,4751	5	6	23,5
04m_sanding_happy_left.avi	4	sanding	happy	left	13302,7306	158,904	11	10	12	5,0553	22	7	138,33	119,898	95,6083	4,4194	12	11	10,9091	5,6825	27,0	5,0	3,4182	2,4362	279,1884	3,7963	12	11	10,9091	4,3464	22,0	7,0	3,5909	3,5769	26689,2909	1185,3431	12	11	10,9091	5,0883	25	6	1197,9364	789,5932	466790,6364	118283,498	7	7	17,5
04m_sanding_happy_right.avi	4	sanding	happy	right	14972,3752	74,5844	12	13	10,2727	4,9008	17	2	45,375	48,4544	123,4	1,1622	10	11	11,8889	5,3723	24,0	7,0	1,09	1,029	280,7752	3,7922	11	10	12	5,0111	22,0	7,0	3,81	3,5985	34646,0694	488,8294	16	15	8	3,295	14	2	214,14	264,2995	427785,5636	77676,7674	11	12	10,4
04m_wiping_happy_left.avi	4	wiping	happy	left	14183,7587	453,4809	5	5	29	9,0185	40	18	553,125	338,2123	120,3702	22,3897	6	5	24	6,0415	33,0	18,0	40,36	28,4417	281,5901	9,8938	5	5	28,5	8,5829	35,0	16,0	16,9	7,5138	33876,1157	6338,1459	5	5	25,75	5,1881	32	21	11591,35	6428,6615	584625,1107	202311,1797	4	4	27
04m_wiping_happy_right.avi	4	wiping	happy	right	14708,7736	216,6443	7	8	19,1667	5,8452	29	13	260	198,0062	134,2463	17,3933	6	6	22,2	5,6303	30,0	15,0	23,22	19,094	282,5273	9,2876	5	5	28,5	8,5829	35,0	16,0	16,125	7,5229	37800,1702	3948,5536	6	6	20,2	8,5849	31	10	5737,3	4306,8332	661322,8992	130485,0435	4	5	31
04m_sweeping_sad_left.avi	4	sweeping	sad	left	14469,4942	796,5978	6	6	21,8	7,2595	29	12	693,18	744,0842	89,8562	3,7287	7	6	20	5,7966	28,0	12,0	5,5	4,7981	334,0959	9,8706	4	3	40	18,5203	59,0	22,0	18,3667	14,4352	30018,9504	1488,2734	9	8	15	5,1824	22	5	1548,3	1641,0275	746497,6	147041,075	4	5	27,3333
04m_sweeping_sad_right.avi	4	sweeping	sad	right	15819,2397	374,4564	8	8	15,1429	8,4148	28	5	208,3286	280,6445	102,5091	11,3508	5	5	28,75	13,2004	46,0	17,0	19,1	12,7068	333,119	9,3112	4	3	40	18,5203	59,0	22,0	17,7	13,3511	34072,7736	3169,548	5	5	28,25	14,7733	47	15	5522,225	3425,1284	688778,8331	233948,5315	5	6	22,75
04m_mopping_sad_left.avi	4	mopping	sad	left	15209,6281	700,4506	4	5	26	20,4206	49	10	968,125	857,1614	90,0529	6,6426	6	5	24	5,3385	33,0	19,0	9,24	7,1832	340,0826	4,6638	4	3	40	16,5227	59,0	29,0	9,1333	5,8933	30621,1702	2235,3015	7	6	20	6,229	25	8	2783,8833	2525,6141	388796,1851	79530,5683	5	6	24,5
04m_mopping_sad_right.avi	4	mopping	sad	right	15442,8727	290,5948	8	7	17,1429	16,1393	40	2	234,8714	373,0795	107,9917	12,7874	5	5	26,5	26,7644	63,0	5,0	12,225	14,1629	338,9174	4,6442	5	4	30	14,3527	48,0	13,0	6,4	5,83	36558,3851	4001,1505	6	6	21,2	17,1085	38	2	3021,56	4012,4637	712834,157	132242,0205	4	5	30,3333
04m_paint_roller_sad_left.avi	4	paint_roller	sad	left	15875,7769	374,8394	5	4	30	15,1217	45	9	413,15	446,3412	109,6645	4,4015	7	7	19	14,2267	36,0	4,0	2,85	4,4674	355,7223	1,3548	3	2	60	39,598	88,0	32,0	4,45	2,0091	39013,557	1658,6513	6	6	22,8	14,1845	44	7	1232,04	1684,4506	797598,081	147924,6734	2	3	63
04m_paint_roller_sad_right.avi	4	paint_roller	sad	right	14668,8314	424,335	7	8	14,3333	6,6232	26	9	239,4714	543,4684	172,8165	16,7158	4	5	19,3333	24,8261	48,0	5,0	15	29,9964	362,1471	1,1224	5	4	30	16,4722	50,0	16,0	1,7	1,4501	62571,4579	5943,6454	5	5	21,75	20,5325	50	2	4987,65	9902,0064	899484,1471	175422,545	3	3	39
04m_paint_brush_sad_left.avi	4	paint_brush	sad	left	15980,2099	301,8849	4	3	40	19,5192	59	20	430,1	347,8274	110,9405	5,0487	5	4	30	15,384	44,0	13,0	4,725	7,6971	355,2893	1,9016	6	6	22	11,5109	35,0	10,0	1,94	2,2902	39417,2992	1837,5356	9	8	15	8,0356	29	6	918,6875	2146,0324	883598,6479	155108,5598	2	3	59
04m_paint_brush_sad_right.avi	4	paint_brush	sad	right	14330,3603	354,9256	2	3	81	0	81	81	874,7	691,3625	161,3124	14,3657	3	3	39	33,9411	63,0	15,0	31,35	35,578	360,9769	1,3513	4	4	36,6667	24,173	59,0	11,0	2,9667	2,0334	58218,3174	5081,3601	4	4	26	13,5277	40	13	7491,4333	11220,1664	696154,3388	146349,6268	3	3	39
04m_sanding_sad_left.avi	4	sanding	sad	left	14329,9983	106,0389	7	7	18,5	7,064	28	10	116,0333	87,7758	91,6314	2,7004	8	7	17,1429	8,0711	29,0	10,0	3,9	3,6041	301,081	3,4967	8	8	16	8,7369	29,0	2,0	3,2571	3,0173	27589,6215	899,8966	8	7	17,1429	7,7552	28	9	1435,9429	1272,1737	184615,162	51600,1573	8	8	16
04m_sanding_sad_right.avi	4	sanding	sad	right	14960,8694	141,1352	8	9	15,4286	8,6959	30	3	98,4875	111,9744	111,3405	1,7834	8	9	16,2857	10,5627	36,0	4,0	1,3125	1,6016	300,6083	3,2342	5	5	27,75	8,1803	39,0	20,0	5,6	3,1767	33467,395	513,7151	13	14	9,6667	7,5237	28	3	200,7385	254,9745	323235,9025	135399,7803	6	6	22
04m_wiping_sad_left.avi	4	wiping	sad	left	14032,7769	185,5239	5	6	26,5	15,1548	37	4	210,04	175,92	100,7256	13,626	5	5	25,75	9,6393	35,0	16,0	13,425	19,8277	282,1736	4,2055	4	4	37	1	38,0	36,0	11,0333	3,2408	28439,1884	4020,7338	5	5	26	9,9331	36	14	4287,225	5777,2932	416151,3802	96473,0581	4	4	32
04m_wiping_sad_right.avi	4	wiping	sad	right	14728,9587	172,4497	10	10	13,2222	4,3237	19	6	119,4444	107,167	141,7455	11,4876	4	4	32	11,2694	45,0	25,0	27,0333	6,7331	282,5587	3,831	4	4	37	1	38,0	36,0	9,9333	3,1741	40015,5306	2839,1479	4	4	32	10,4403	44	25	6456,5	1635,7262	461449,8331	97565,9301	5	5	24,5
04m_mopping_angry_right.avi	4	mopping	angry	right	15882,7058	191,5987	9	8	15	6,59	27	7	222,2125	189,0999	115,2331	13,1644	8	8	16,5714	6,4513	26,0	8,0	14,0714	12,7799	318,5504	8,5602	5	4	30	12,4633	43,0	17,0	18,625	10,7142	36671,7041	3940,8967	7	7	19,5	10,0946	37	8	5055,8833	3764,6921	812152,3504	203704,555	5	5	24
04m_paint_roller_angry_left.avi	4	paint_roller	angry	left	16854,4446	197,7728	7	6	20	15,6844	48	4	233,55	224,3903	143,6793	7,5279	9	8	15	6,59	27,0	7,0	5,1875	6,5964	355,4793	3,9639	5	5	29	22,4944	56,0	9,0	5,9	5,5559	51079,1256	2817,6817	10	9	13,3333	6,9101	22	3	1711,7111	2386,4523	672964	171349,3923	4	5	24,3333
04m_paint_roller_angry_right.avi	4	paint_roller	angry	right	14454,0843	448,3809	7	8	17,6667	15,2534	45	3	280,4857	468,5929	155,5421	17,1856	3	3	46	26,8701	65,0	27,0	31,6	23,0946	359,0347	3,8275	4	5	36,3333	24,3379	58,0	10,0	5,9	5,2796	55834,2033	6101,8584	3	3	47,5	24,7487	65	30	11501,1	7742,8292	654315,4579	180458,8967	4	4	27
04m_paint_brush_angry_left.avi	4	paint_brush	angry	left	16383,0033	229,5991	6	6	23	4,9497	29	17	408,1	258,8219	128,0512	12,3746	6	6	23,4	4,0373	29,0	18,0	8,26	14,1808	357,1107	1,5297	6	6	22,4	9,9146	35,0	11,0	2,32	2,4133	45734,919	4508,0894	7	7	19,5	5,0892	26	12	2577,85	4718,2494	781383,357	91316,3398	7	8	16,5
04m_paint_brush_angry_right.avi	4	paint_brush	angry	right	14307,8	246,0346	5	5	27,75	18,6257	50	10	292,975	242,992	159,9934	10,6136	5	5	22,25	13,7204	36,0	5,0	18,8	17,1724	360,9306	1,7142	6	5	24	12,083	42,0	12,0	3,06	2,4075	57739,5273	3748,7474	4	4	29,6667	10,116	36	18	7916,2667	6435,0413	1011383,402	128767,8132	5	5	23,75
04m_sanding_angry_left.avi	4	sanding	angry	left	12749,7835	60,6291	23	23	4,9545	3,3449	18	2	33,7818	50,6844	106,0165	6,283	16	16	7,7333	5,0067	22,0	3,0	4,38	4,4229	262,6909	3,5499	6	6	22	13,2098	38,0	8,0	3,58	5,6194	27840,1471	1509,885	17	17	7,25	4,4197	19	3	1066,4	1044,4454	507362,0479	77963,0152	12	12	8,3636
04m_sanding_angry_right.avi	4	sanding	angry	right	14469,2661	176,2327	14	14	9,0769	9,4381	38	3	90,9462	133,5662	123,8	1,1231	16	16	7,6	3,7759	14,0	3,0	0,67333	0,59302	264,3521	3,4076	8	8	15,7143	21,8915	65,0	3,0	2,6714	5,2709	32725,0744	409,4399	21	21	5,75	4,2782	17	2	150,55	225,9266	501839,8149	81605,5091	10	10	11,8889
04m_wiping_angry_left.avi	4	wiping	angry	left	13579,6033	194,204	15	14	8,5714	1,4525	12	6	327,6	159,7171	114,9091	6,6894	15	14	8,5714	1,7852	12,0	5,0	8,5929	3,0606	257,3802	4,1201	15	14	8,5714	1,7415	12,0	4,0	8,3	3,7965	29573,7967	1770,5728	15	14	8,5714	1,1579	11	7	2392,1857	774,142	565276,4446	82409,844	14	15	8,6923
04m_wiping_angry_right.avi	4	wiping	angry	right	14579,7653	130,3865	15	15	8,2857	1,4373	11	5	152,6357	82,5558	150,9603	13,3826	15	15	8,2857	2,0913	12,0	3,0	19,1929	12,163	259,6281	3,9425	14	13	9,2308	1,7867	13,0	8,0	8,2308	3,2103	39108,714	3016,8948	15	15	8,2857	2,0913	12	3	3994,0429	2560,2019	929907,1669	116347,2642	11	12	10,6
04m_sweeping_happy_left.avi	4	sweeping	happy	left	14166,0066	656,0102	6	6	23,6	9,6333	36	10	996,04	687,5512	97,6975	12,1418	7	8	18	5,5498	28,0	11,0	12,3571	14,1611	319,605	25,4332	3	3	55,5	14,8492	66,0	45,0	68,1	21,625	31080,3339	3363,8078	7	8	17,6667	7,0048	28	7	4203,3286	4133,8423	882177,4099	269493,5523	4	4	28,6667
04m_sweeping_happy_right.avi	4	sweeping	happy	right	15992,3587	496,1256	7	8	18,5	8,9163	34	10	511,7	498,8294	120,5438	13,6339	8	8	16,1429	9,5469	25,0	2,0	18,2429	17,1422	319,2314	24,3358	3	3	56	12,7279	65,0	47,0	64,65	21,4142	38213,0364	2670,3042	6	6	22,6	7,7006	31	13	7238,32	1968,7564	1233177,648	393029,019	4	4	28,6667
04m_mopping_happy_left.avi	4	mopping	happy	left	14083,8496	731,0443	5	6	27,25	5,1235	33	22	941,8	768,207	96,1521	4,2848	9	10	13,625	6,802	25,0	3,0	6,2111	6,2344	322,8397	9,8284	5	5	28,25	6,7515	34,0	21,0	20,7	11,7327	31052,5802	1824,0799	8	9	15,7143	6,6261	28	11	2866,325	2892,1761	914713,3752	172572,2891	6	6	21,2
04m_paint_roller_happy_left.avi	4	paint_roller	happy	left	16968,7289	138,7996	12	12	10,3636	8,5706	28	2	56,5455	69,5822	152,3504	11,2538	4	5	32	10,8167	41,0	20,0	13,225	8,8288	357,7669	0,78075	7	7	15,3333	8,1158	27,0	7,0	1,3333	0,94708	54506,9372	4040,481	4	5	32,3333	10,9697	41	20	4971,5	3207,9386	725751,9421	94226,1853	8	9	13,7143
04m_paint_roller_happy_right.avi	4	paint_roller	happy	right	14430,8331	515,7067	5	5	27,25	13,0224	39	15	585,95	533,438	131,9769	13,956	4	5	18	5,2915	24,0	14,0	13,55	13,472	362,8876	0,89662	6	6	21,2	6,7231	30,0	14,0	1,88	0,93903	47892,7636	5063,9313	4	5	18	5,2915	24	14	5134,125	4789,365	812952,5686	171354,3001	4	4	24,6667
10m_paint_brush_happy_left.avi	10	paint_brush	happy	left	15387,3702	214,2104	8	8	16,1429	13,6434	45	3	130,4286	150,6468	123,9289	17,3421	4	3	40	28,6182	70,0	13,0	19,5333	23,4673	375,9339	9,206	6	6	22,8	9,3381	36,0	15,0	7,84	12,5538	46544,9636	6289,3413	4	3	40	28,6182	70	13	6698,2667	8019,1984	864077,6116	492715,2528	7	8	17,1667
10m_paint_brush_happy_right.avi	10	paint_brush	happy	right	13544,1074	515,2738	7	7	19,8333	5,0365	28	15	351,75	187,2318	119,3471	27,2546	5	5	26,75	22,1115	56,0	6,0	22,975	20,451	382,2678	9,6491	6	6	23	8,6313	37,0	14,0	8,24	12,7044	45508,5157	9999,9544	4	5	34	21,6564	57	14	8870	7725,5485	803239,5058	324768,1582	4	4	35
10m_sanding_happy_left.avi	10	sanding	happy	left	12708,5818	219,6663	9	8	15	10,406	31	6	101,5625	148,0065	102,1785	11,3736	6	5	24	7,1414	33,0	15,0	20,6	10,6262	288,3025	9,6554	6	6	23,4	13,3903	39,0	3,0	6,04	8,1768	29365,595	2586,5139	6	5	24	7,1414	33	15	5470,6	2562,5943	1005936,365	254989,8149	6	6	18,4
10m_sanding_happy_right.avi	10	sanding	happy	right	13380,7851	48,012	11	11	11,8	6,7954	26	4	59,47	53,8977	104,9355	6,215	6	5	24	7,3485	33,0	14,0	7,66	4,6715	288,7653	9,3021	5	5	28,75	7,0415	38,0	21,0	7,075	8,8233	30248,3488	1007,6919	11	10	12	5,6569	24	3	924,39	946,2462	1175238,397	222956,0678	5	6	21
10m_wiping_happy_left.avi	10	wiping	happy	left	12783,0727	384,1252	7	7	19,3333	11,5528	39	8	314,9833	422,1046	109,1901	20,3665	6	7	22	6,7082	29,0	14,0	17,4333	24,7504	277,1917	9,6356	4	4	37	21	58,0	16,0	10,0667	11,6685	30168,4545	5014,3088	6	6	23,2	14,0071	43	5	5437,22	6565,68	968179,4992	230372,8536	4	4	36
10m_wiping_happy_right.avi	10	wiping	happy	right	12884,2992	228,657	8	8	17	6,4031	27	9	342,7857	279,6017	114,5438	16,3552	4	3	40	17,0587	54,0	21,0	29,5	27,8487	279,6264	9,0447	4	4	36,6667	19,3993	59,0	24,0	9,8	15,8407	31931,6298	3925,0322	6	5	24	15,748	45	5	4620,14	5755,4598	882602,4215	247904,0307	4	5	32,6667
10m_sweeping_sad_left.avi	10	sweeping	sad	left	12173,038	358,3871	8	8	16,4286	14,9762	40	3	220,5571	424,6208	89,0628	6,1604	7	7	17,8333	23,9868	66,0	3,0	4,2333	7,3593	288,3157	16,5341	2	2	107	0	107,0	107,0	39,5	26,7286	25624,1736	1621,8012	4	4	35,6667	10,116	42	24	3050,9	2612,5145	876295,7868	226129,3126	5	5	13,25
10m_sweeping_sad_right.avi	10	sweeping	sad	right	14115,5554	637,5392	8	7	17,1429	13,6556	39	2	327,6571	398,3921	120,686	9,2594	5	5	29,5	13,0767	46,0	14,0	11,5	16,9786	290,3653	15,4393	2	2	107	0	107,0	107,0	39,6	25,4558	34986,5835	2514,3658	6	6	23,8	17,1377	47	2	2702,56	3133,7594	974118,6678	311596,7309	2	2	35
10m_mopping_sad_left.avi	10	mopping	sad	left	13687,4628	370,1578	5	5	23,25	7,3655	34	18	743,5	315,275	91,5554	6,1985	5	5	25	6,6833	34,0	18,0	12,7	6,7452	315,2645	1,5118	5	4	30	8,4459	41,0	22,0	3,05	1,2177	28869,9587	2039,4854	5	5	25	6,1644	33	18	4108,975	2183,3234	440280,9339	116731,3412	6	6	22
10m_mopping_sad_right.avi	10	mopping	sad	right	13650,8198	324,4603	7	6	20	7,5895	30	12	339,9333	402,2466	89,324	7,2294	6	6	22,6	8,9331	32,0	10,0	10,08	8,0422	315,7802	1,3492	6	5	24	2,1213	27,0	22,0	2,16	1,1955	28201,757	2228,9659	7	7	18,8333	7,0545	28	9	2615,5	2429,2697	627589,3537	169342,7492	3	4	40,5
10m_paint_roller_sad_left.avi	10	paint_roller	sad	left	15425,2579	98,2903	11	12	8,9	5,087	17	3	36,5545	80,2267	178,7851	10,0468	2	3	54	0	54,0	54,0	18,15	12,8555	341,6248	13,4504	3	3	20,5	17,6777	33,0	8,0	7,1	12,6137	61101,5008	4490,7783	3	4	27	11,3137	35	19	5308,6	5429,4988	1416469,441	292880,3427	3	4	36,5
10m_paint_roller_sad_right.avi	10	paint_roller	sad	right	12331,8876	615,2545	6	5	24	21,806	52	6	278	523,4598	81,5537	4,1872	4	3	40	12,7671	54,0	29,0	2,8667	3,2067	348,795	15,5792	3	3	19,5	19,0919	33,0	6,0	8,95	15,9327	28406,7653	1217,3703	6	5	24	14,3701	38	8	1013,26	1256,1983	1124823,187	317665,431	3	3	15,5
10m_paint_brush_sad_left.avi	10	paint_brush	sad	left	15194,6909	161,0877	11	11	10,3	8,1792	27	2	52,74	108,61	142,5322	21,6771	5	4	30	42,2216	93,0	3,0	9,375	20,9945	354,6661	9,521	2	3	65	0	65,0	65,0	14,05	13,0459	50420,1488	6848,3704	6	5	24	24,052	64	2	2354,48	4551,6213	913895,8959	522317,7916	4	5	32,3333
10m_paint_brush_sad_right.avi	10	paint_brush	sad	right	13482,519	580,7727	3	4	54	29,6985	75	33	421,0333	549,6198	101,0215	28,2047	3	3	51,5	23,3345	68,0	35,0	22,25	34,6962	360,7355	8,2888	3	4	19,5	4,9497	23,0	16,0	9,1667	12,1217	36489,3174	10381,8029	5	6	24,5	23,5301	56	6	4021,1	8566,5497	695259,5653	173777,4879	3	3	53
10m_sanding_sad_left.avi	10	sanding	sad	left	12381,0909	105,0461	7	7	15,8333	13,7901	41	2	113,6667	136,6715	93,9587	12,7339	3	3	48	35,3553	73,0	23,0	37,9	4,4437	288,6116	1,1106	4	4	35	15,7162	46,0	17,0	2,3667	1,4935	27107,1207	3598,433	4	4	31,6667	9,609	42	23	7097,0333	5452,4792	321172,1967	99656,0098	3	3	51,5
10m_sanding_sad_right.avi	10	sanding	sad	right	13291,2694	93,2626	13	12	10	6,5505	23	2	31,075	51,7181	97,8727	1,283	4	4	31,6667	12,6623	46,0	22,0	1,5333	1,5055	288,7752	0,97556	6	6	21	8,2462	31,0	8,0	1,24	0,96056	28263,5785	410,1916	10	9	13,3333	7,4666	24	3	197,4	215,0831	259133,162	68537,2438	5	5	23,5
10m_wiping_sad_left.avi	10	wiping	sad	left	13386,4281	108,7876	8	8	16,7143	10,4835	30	2	113,6714	127,0806	105,5868	15,5573	4	3	40	9,5394	46,0	29,0	16,4667	16,1159	285,4463	2,0315	5	5	20,25	6,8496	28,0	12,0	1,45	1,2862	30116,1868	4249,538	5	4	30	17,4547	45	8	3423,95	4126,9668	1016677,524	314853,8528	2	3	41
10m_wiping_sad_right.avi	10	wiping	sad	right	13002,9554	127,3109	12	13	8,9091	10,4638	37	2	83,2333	147,3044	97,2512	3,3515	3	3	58,5	19,0919	72,0	45,0	4,4	4,8	285,6264	1,8292	4	4	32,3333	26,6333	63,0	15,0	2,5333	1,4067	27773,314	843,6099	6	6	23,4	16,4712	43	3	530,1	918,775	953455,8314	222825,2923	3	3	28
10m_sweeping_angry_left.avi	10	sweeping	angry	left	12057,1818	522,1112	10	10	12,5556	5,6372	22	6	585,0889	526,5302	107,1669	16,1668	8	9	16,1429	4,2984	22,0	10,0	21,775	15,8473	270,7537	17,9434	7	7	17,5	2,0736	21,0	15,0	39,2833	11,5577	28860,1521	3749,3137	9	9	14,875	7,4534	26	7	4071,45	2936,267	744942,1686	111400,2233	8	8	16,1429
10m_sweeping_angry_right.avi	10	sweeping	angry	right	13584,3058	531,3791	8	8	16	2,3094	20	13	1229,4857	545,1429	123,3289	11,6178	13	14	9,0833	2,8749	14,0	5,0	6,2231	5,3887	269,5554	17,663	7	7	17,5	2,2583	21,0	15,0	38,1833	11,8138	33304,2017	4297,314	9	9	13,625	6,567	24	6	4125,65	3618,1195	1071006,759	134029,2163	9	9	14
10m_mopping_angry_left.avi	10	mopping	angry	left	11404,6149	343,089	12	11	10,9091	4,0855	16	3	343,5273	281,4435	89,9388	6,9037	12	12	10,4545	4,886	19,0	2,0	5,6545	5,7069	266,4099	7,6452	10	10	12,6667	5,099	25,0	8,0	12,0222	8,8336	23950,3719	1825,4206	15	16	8	5,0077	20	2	1398,2333	1587,5564	562207,9884	63873,4417	10	10	11,6667
10m_paint_roller_angry_left.avi	10	paint_roller	angry	left	15232,8116	214,0779	8	8	16,2857	7,9102	28	7	266,5429	281,388	151,276	24,0124	8	9	14,7143	5,9921	26,0	9,0	36,2	28,7218	341,2083	4,8228	10	10	12,5556	2,4552	16,0	8,0	7,9	6,749	51672,5901	8582,7232	6	7	21	7,6485	28	9	16661,6333	9017,6066	903530,4942	163337,8992	10	10	12,1111
10m_paint_roller_angry_right.avi	10	paint_roller	angry	right	13179,2942	497,5936	8	8	15,2857	7,1813	25	7	834,7429	543,7648	88,3438	16,1963	8	8	16,1429	6,283	27,0	9,0	22,5714	16,5557	347,5041	6,4664	11	11	11,3	2,9458	16,0	7,0	8,43	8,5828	30683,3372	5554,8347	9	9	13,875	5,743	26	7	7194,2875	5946,1175	796485,2628	150302,5867	11	12	11,1
10m_paint_brush_angry_left.avi	10	paint_brush	angry	left	15054,8777	267,4075	11	10	12	3,5277	17	6	502,53	329,4776	112,9554	5,2104	10	9	13,3333	3,2787	20,0	8,0	9,4333	4,6457	337,3702	2,3114	11	12	11,3	7,3794	25,0	3,0	2,6455	3,6126	38103,1306	1677,9404	11	10	12	2,4495	15	8	2758,8	1742,7172	531553,157	70172,7615	10	10	12,1111
10m_paint_brush_angry_right.avi	10	paint_brush	angry	right	12795,157	421,2737	7	8	18,6667	5,9554	30	13	838,4857	506,2511	145,4331	27,5737	7	8	17,5	4,8477	25,0	13,0	61,8714	21,6827	342,4777	2,1958	12	12	10,8182	5,6713	21,0	5,0	2,5455	3,3113	49827,2711	9557,8744	7	8	17,3333	4,1793	24	14	21465,7571	7201,659	790066,7818	144008,5816	10	10	11,8889
10m_sanding_angry_left.avi	10	sanding	angry	left	13049,8926	115,1746	14	13	9,2308	4,3618	16	3	50,4615	59,7261	100,8165	6,9129	17	16	7,5	2,4221	14,0	5,0	7,7313	6,2768	299,5537	3,9477	8	8	16	13,3417	38,0	7,0	2,4429	3,8086	30183,1157	1913,6903	17	16	7,5	2,5033	14	4	2280,4937	1836,786	370379,1488	95471,0358	15	15	6,6429
10m_sanding_angry_right.avi	10	sanding	angry	right	13055,995	41,4734	18	18	7	3,2404	13	2	38,3353	37,9721	97,1934	4,2809	10	9	13,3333	9,0416	32,0	3,0	1,3	2,1761	299,6628	3,651	10	9	13,3333	10,5594	39,0	6,0	1,7333	2,9736	29111,838	986,5981	17	16	7,5	4,8442	17	3	207,3938	307,0275	439152,5405	164684,8397	9	9	12,75
10m_wiping_angry_left.avi	10	wiping	angry	left	12874,3471	254,3467	13	13	9,5833	2,5391	15	7	233,1417	139,5927	118,9157	21,6895	13	14	9,3333	1,3027	11,0	8,0	18,5077	14,0666	278,1421	7,1038	11	11	11,4	4,7188	22,0	7,0	8,7	4,6704	33007,0231	5862,0738	13	14	9,5	1,446	13	8	4774,2615	3946,9668	910298,1124	300922,2986	7	7	18,5
10m_wiping_angry_right.avi	10	wiping	angry	right	13006,4083	161,143	15	15	8,5	3,4585	16	2	235,3071	193,8022	127,2066	12,0382	12	13	10	3,6878	19,0	6,0	19,1417	11,9164	277,9719	7,0117	12	12	10,3636	3,5573	16,0	6,0	7,6182	4,37	35319,1355	3314,2131	13	14	9,0833	3,5792	19	4	4231,9538	3114,4445	807858,486	280591,6444	11	12	9,9
10m_sweeping_happy_left.avi	10	sweeping	happy	left	12152,1521	413,5865	6	5	24	11,9164	37	7	773,22	410,2323	104,919	7,9581	6	6	21,6	10,015	37,0	12,0	15,94	8,6096	279	13,1988	5	4	30	1,8257	32,0	28,0	35,875	9,8369	29275,9008	2617,0518	8	8	16,7143	11,4559	32	2	3705,7	3593,1617	733290,9124	106148,0693	5	6	23,5
10m_mopping_happy_left.avi	10	mopping	happy	left	12563,4595	827,88	6	5	24	8,7178	38	17	1323,58	832,2816	99,5091	14,512	6	5	24	12,9035	43,0	9,0	19,12	17,0018	295,8545	9,2918	5	5	29,5	8,3865	38,0	18,0	19,95	10,2888	29488,7967	4648,5929	6	5	24	12,083	42	11	6500,72	5673,8851	702002,7107	177087,4008	6	6	21,8
10m_paint_roller_happy_left.avi	10	paint_roller	happy	left	15248,6413	219,5603	7	7	18,5	14,4465	34	3	218,4667	288,8852	146,7289	25,0634	4	4	39,6667	2,8868	43,0	38,0	45,6667	33,6128	340,6116	5,6232	5	5	28	4,9666	35,0	24,0	7,075	8,1324	49957,2909	8450,295	3	3	40,5	3,5355	43	38	17556	11250,9588	740482,3736	158793,6832	4	5	27
10m_paint_roller_happy_right.avi	10	paint_roller	happy	right	12996,4165	516,5799	8	7	17,1429	7,5593	28	8	350,1429	378,5451	126,4413	36,655	3	3	55	4,2426	58,0	52,0	70,9	37,7036	344,3289	6,0709	5	5	28	5,7155	36,0	23,0	7,775	8,3621	43575,9008	12839,9698	3	4	52	0	52	52	22868,3667	15901,5763	656985,0579	174262,2058	5	6	26,5
26f_paint_brush_angry_left.avi	26	paint_brush	angry	left	13109,886	272,7885	5	6	25,25	13,2256	41	12	457,44	385,0051	116,5636	7,1785	5	6	25,5	13,6991	45,0	13,0	10,22	9,6011	305,2033	19,5868	4	5	33,6667	24,4404	55,0	7,0	36,975	26,2549	35619,4033	3561,4289	4	5	35,3333	17,6163	46	15	7203,75	4603,3469	876387,2132	265575,4718	5	5	19,75
26f_paint_brush_angry_right.avi	26	paint_brush	angry	right	10846,5041	416,1804	6	6	20,8	4,8166	27	17	324,18	300,5372	132,4645	8,6452	4	5	33	23,4307	60,0	18,0	15,575	8,2866	310,1091	19,2405	4	5	33,6667	24,4404	55,0	7,0	36,85	25,5702	41120,195	4156,7227	5	6	26,25	22,809	59	6	5790,62	4527,3152	805396,6083	178325,6826	6	6	22
26f_sanding_angry_left.avi	26	sanding	angry	left	11356,2727	184,4672	13	12	10	4,2426	22	4	190,65	118,5222	110,7488	7,8749	13	13	9,5833	1,379	12,0	8,0	19,2167	5,4489	268,1322	3,2279	14	13	9,2308	2,1274	13,0	4,0	3,0769	2,0762	29718,0264	2275,6785	13	13	9,5833	1,379	12	8	5467,3833	1442,532	565732,043	102521,9749	11	11	11
26f_sanding_angry_right.avi	26	sanding	angry	right	11255,1901	120,5522	14	14	9,0769	1,8913	12	5	205,2846	107,4899	110,4793	3,5612	17	17	7,375	3,7572	13,0	2,0	3,3375	3,2151	269,3669	3,0507	14	13	9,2308	2,1274	13,0	4,0	3,1077	1,9817	29751,3835	845,413	20	20	6,2105	3,5368	13	2	615,0158	712,4621	456910,0909	84630,7384	11	12	11,2
26f_wiping_angry_left.avi	26	wiping	angry	left	11269,8694	110,9254	13	12	10	2,8604	13	4	161,2083	131,5823	122,9636	17,0073	11	11	11,8	0,63246	13,0	11,0	25,77	13,5181	261,3769	3,5946	11	11	11,4	1,075	13,0	9,0	7,83	1,6483	32081,3273	4165,9139	11	11	11,8	0,63246	13	11	5833,46	3276,0472	461017,1983	89209,8012	11	11	11,6
26f_wiping_angry_right.avi	26	wiping	angry	right	11235,1124	90,7024	19	18	6,6667	3,4128	15	3	71,3444	67,1447	145,686	13,7495	11	12	11,2	1,1353	13,0	9,0	14,5364	11,8742	263,4876	3,5923	11	11	11,4	1,075	13,0	9,0	7,79	1,5861	38372,2446	3610,123	14	15	8,5385	3,3321	13	3	2647,1786	2648,1911	726133,2132	86864,4852	13	14	8,3333
26f_sweeping_sad_left.avi	26	sweeping	sad	left	11533,0033	311,5867	6	6	22,4	16,2419	48	7	383	300,5435	86,805	12,4657	7	7	17	11,8996	40,0	8,0	8,2333	11,538	307,8182	2,6068	6	6	22,4	7,7653	32,0	14,0	5,1	3,284	26738,4182	3956,1348	8	8	15	8,226	32	8	2330,4571	3300,8302	547670,0397	269504,0151	4	5	37,3333
26f_sweeping_sad_right.avi	26	sweeping	sad	right	12216,0909	289,7484	8	8	16,7143	5,4685	21	6	261,6571	234,1216	90,5752	15,2765	7	6	20	9,9398	38,0	8,0	20,8667	19,9575	307,5752	2,4629	6	6	22,4	7,6354	31,0	14,0	5,08	3,1144	27826,1504	4490,8677	7	6	20	10,4115	39	8	6046,9667	5792,1201	650035,9686	253584,2976	5	6	23,25
26f_mopping_sad_left.avi	26	mopping	sad	left	11672,5686	351,9138	9	9	14,25	2,1213	17	11	205,1625	173,0058	72,0777	4,52	7	8	17,3333	3,266	23,0	14,0	4,8571	3,7297	305,7091	6,3232	8	7	17,1429	9,5294	37,0	6,0	5,5714	5,7195	22037,7289	1497,912	8	9	15,2857	3,3523	19	9	1404,825	1146,2612	331641,1488	139054,7725	8	8	15,2857
26f_mopping_sad_right.avi	26	mopping	sad	right	12043,6165	199,9577	10	9	13,3333	5,4314	20	2	144,1111	97,4819	124,405	12,7632	7	8	16,6667	2,9439	22,0	14,0	10,2714	4,91	305,8909	5,893	7	6	20	8,8091	37,0	14,0	6,15	5,4286	37985,476	3183,1337	7	8	16,6667	2,9439	22	14	2557,2143	1271,0876	566845,4628	128905,8475	8	9	14,4286
26f_paint_roller_sad_left.avi	26	paint_roller	sad	left	13244,9851	298,6006	7	7	19,8333	23,9951	64	3	218,0667	376,8216	146,319	31,7705	3	3	58	9,8995	65,0	51,0	51,9	40,2017	324,4727	12,5127	4	4	35	34,7707	75,0	12,0	12,4667	14,6395	47348,2331	9824,5773	3	3	56,5	12,0208	65	48	15824,3	12001,327	971706,7273	281696,4062	3	3	51
26f_paint_roller_sad_right.avi	26	paint_roller	sad	right	11218,3736	260,3977	6	6	20,4	4,0988	24	15	375,44	201,2656	120,9521	39,0819	2	3	67	0	67,0	67,0	90,65	33,7451	328,7983	13,0365	4	4	35,3333	34,5302	75,0	12,0	12,6	15,1309	39879,4876	13211,0289	2	3	68	0	68	68	30961,5	8991,1029	574587,2182	191320,206	3	3	49,5
26f_paint_brush_sad_left.avi	26	paint_brush	sad	left	13341,7025	222,2677	9	10	13,625	20,5213	63	2	108,5778	205,0731	138,9686	21,982	4	4	38	26,0576	65,0	13,0	21,9667	26,4471	331,0331	8,9786	6	5	24	15,411	40,0	6,0	9,56	12,1852	45988,4264	7272,5761	5	5	28	26,6208	67	10	5272,625	7676,5874	591183,9884	96918,0438	3	3	54
26f_paint_brush_sad_right.avi	26	paint_brush	sad	right	11089,4992	211,1525	7	6	20	6,1968	28	14	321,7167	276,0933	103,9058	29,5166	4	5	28,3333	15,1438	39,0	11,0	32,325	36,5934	336,1405	9,2463	5	5	27	16,3911	40,0	5,0	12,15	12,9331	34947,2248	10055,7608	4	5	27,6667	15,695	40	10	11826,8	12620,5975	783439,3322	87393,1683	5	6	23,5
26f_sanding_sad_left.avi	26	sanding	sad	left	11021,9983	158,0125	10	9	13,3333	10,6888	41	6	69,7889	84,3404	105,3421	8,2642	13	13	9,9167	1,5643	12,0	6,0	6,3333	3,3724	262,9388	2,0245	11	10	12	6,0919	29,0	7,0	1,75	1,7934	27710,1802	2316,3984	13	13	9,9167	1,7299	13	6	1720,5667	941,6681	299770,1736	43968,4616	9	10	12,875
26f_sanding_sad_right.avi	26	sanding	sad	right	11407,4397	89,9954	14	14	9	3,2146	13	2	53,8154	51,4815	112,6893	0,59214	1	1							263,9686	1,7297	11	10	12	3,7712	20,0	9,0	1,63	1,9076	29746,557	271,6931	13	12	10	4,3901	20	2	134,6583	159,5193	403856,4661	53715,3381	10	10	10,5556
26f_wiping_sad_left.avi	26	wiping	sad	left	11319,4595	127,923	9	9	14,375	7,1101	25	3	89,575	90,4186	115,3521	18,8233	7	8	17,3333	5,9889	26,0	10,0	19,2571	17,0713	264,1653	3,6041	7	6	20	7,1274	32,0	14,0	4,55	4,5055	30473,0017	5007,8128	7	8	17,6667	6,3456	26	10	5050,1286	4685,5026	604288,081	99388,9051	7	8	16,6667
26f_wiping_sad_right.avi	26	wiping	sad	right	11333,7174	138,3865	13	12	10	4,8617	20	4	95,2167	110,7418	156,2612	16,357	7	7	17,5	3,7283	22,0	13,0	24,8333	15,302	265,9719	3,5542	8	7	17,1429	7,3808	27,0	5,0	3,7286	4,1685	41518,524	4017,7841	7	7	17,5	3,7283	22	13	5965,2833	3750,9592	758451,3603	95863,5342	7	8	17,1667
26f_mopping_happy_right.avi	26	mopping	happy	right	12313,4331	200,575	10	11	12,6667	5,5678	21	6	184,57	136,1701	113,2331	25,6318	8	8	16,7143	8,4797	28,0	2,0	26	20,6041	286,4066	13,522	8	8	17	6,0553	27,0	8,0	14,1286	12,4126	32101,7537	5671,1066	7	7	19,6667	7,7374	32	8	6944,2333	4374,9874	748510,1736	198290,2195	6	7	17
26f_paint_roller_happy_left.avi	26	paint_roller	happy	left	12517,7471	1013,2978	5	5	28	19,4422	57	16	624,5	1032,9581	110,8099	8,6887	8	8	16,5714	9,9642	34,0	8,0	4,6857	6,5533	296,6959	37,0834	7	6	20	17,6295	55,0	9,0	33,3833	33,5936	32899,0033	4913,1029	5	5	27,5	20,4042	58	15	4427,325	4441,3305	923255,1967	312669,9352	1	2
26f_paint_roller_happy_right.avi	26	paint_roller	happy	right	11109,4066	405,5712	9	9	14,875	7,2592	28	3	260,8	258,2242	172,4066	9,0987	5	6	21,5	9,7468	35,0	13,0	13,36	14,6572	302,438	35,6236	6	5	24	17,8466	55,0	9,0	39,2	31,0784	52187,0347	7047,3577	6	6	21,8	18,6601	54	8	6008,64	6889,1888	1113360,716	170478,2932	7	7	16,1667
26f_paint_brush_happy_left.avi	26	paint_brush	happy	left	12508,8364	384,04	8	8	15,1429	8,6877	30	7	258,4857	381,3767	125,6413	33,3382	4	5	38,3333	11,5902	46,0	25,0	19,175	24,0688	285,157	22,7165	7	6	20	10	37,0	8,0	12,0167	14,6886	35348,557	7575,4497	6	7	23,4	17,6153	49	2	3824,1833	5772,0415	1080897,648	224776,0934	4	5	20,6667
26f_paint_brush_happy_right.avi	26	paint_brush	happy	right	10985,6165	303,884	9	9	14	10,4335	36	2	236,9625	256,5364	143,9802	31,5517	7	8	16,3333	5,785	25,0	11,0	16,6714	17,0488	289,6198	23,2561	7	6	20	10,373	38,0	8,0	11,6667	14,5588	42245,8347	11716,7824	9	9	13,75	7,4402	25	2	4390,6125	4374,0594	802082,2397	114207,2656	5	5	27,25
26f_sanding_happy_left.avi	26	sanding	happy	left	12039,9983	511,9904	7	6	20	11,3666	34	7	372,45	455,1068	108,1339	9,8238	11	10	12	2,4037	15,0	7,0	16,25	7,5368	277,4777	7,7568	6	5	24	11,3358	36,0	10,0	4,94	5,6341	29977,2694	2504,0652	11	10	12	2,4037	15	7	4634,68	2276,194	572914,8198	270005,6935	4	5	31,3333
26f_sanding_happy_right.avi	26	sanding	happy	right	11124,8099	245,2886	10	10	12,7778	1,7873	15	10	219,2556	143,8056	104,0843	10,649	6	7	22,8	10,872	39,0	14,0	7,85	7,1458	277,7471	8,2047	5	5	22,75	9,7082	36,0	15,0	4,425	5,5626	28829,2992	2223,7641	11	12	11,5	8,4229	28	3	1175,7727	1528,408	411186,1686	179778,413	6	7	19,8
26f_wiping_happy_left.avi	26	wiping	happy	left	11329,0711	312,2807	7	6	20	3,4059	26	16	279,75	347,1983	118,6843	28,6792	7	7	19,6667	13,3965	45,0	8,0	30,5167	27,0754	263,0413	5,2917	10	10	12,2222	5,6298	26,0	6,0	3,0222	3,5592	31196,9207	7431,1618	7	8	19,6667	12,8478	44	9	9212	9355,4024	606949,8397	101062,8513	6	7	21,6
26f_wiping_happy_right.avi	26	wiping	happy	right	11229,7719	253,9209	10	10	12,1111	5,5777	21	6	293,4889	206,6451	130,2793	21,5765	9	9	14,25	6,2048	23,0	7,0	13,9	13,304	264,324	4,7864	9	9	13,75	6,4531	28,0	9,0	3,25	3,2418	34384,3421	5395,2905	8	8	16,2857	6,0749	23	9	3992,6143	3262,9601	671043,6942	200329,5606	7	7	16,1667
26f_paint_roller_angry_left.avi	26	paint_roller	angry	left	13135,5008	271,8923	9	9	14,125	3,2266	17	8	227,875	132,3977	130,3124	19,1767	7	7	16,8333	15,4585	45,0	3,0	7,4167	12,0207	314,3636	7,8562	12	11	10,9091	3,9612	17,0	6,0	12,7182	10,1883	41010,8446	6432,1807	9	9	14	2,9277	18	9	3157,6375	2299,3059	622027,0463	110697,6782	9	9	13,5
26f_paint_roller_angry_right.avi	26	paint_roller	angry	right	10985,3669	78,7753	10	9	13,3333	4,2131	19	6	153,1889	92,3216	156,2331	17,63	8	9	11,7143	4,6803	17,0	6,0	8,7625	10,0466	319,1669	8,1694	11	10	12	3,9721	17,0	6,0	14,79	10,2455	49831,4992	5500,4131	8	8	15,7143	0,95119	17	14	4938,5571	2642,3344	813541,7983	126908,8561	8	8	15,5714
31f_paint_brush_sad_left.avi	31	paint_brush	sad	left	13627,7554	104,5195	14	15	7,6154	4,6822	16	2	44,2357	117,9391	156,9157	8,0845	6	7	19,8	8,3187	29,0	12,0	10,3333	9,9958	314,8628	13,3057	7	6	20	19,8394	59,0	3,0	13,3667	15,7103	49423,8529	3559,406	6	6	20,4	10,8074	31	7	3956,24	4238,9422	786486,3157	211336,3552	3	4	39,5
31f_paint_brush_sad_right.avi	31	paint_brush	sad	right	10024,7256	722,6004	5	4	30	6,4807	37	24	861,25	785,222	66,886	3,7356	9	8	15	7,8194	27,0	4,0	3,4	4,6401	319,3785	14,6884	6	6	22,6	24,2961	66,0	10,0	13,32	15,4031	21367,1884	1621,7001	10	9	13,3333	5,6125	23	7	1101,8889	1180,8816	719703,4215	190379,2099	3	4	41,5
31f_sanding_sad_left.avi	31	sanding	sad	left	12659,0876	310,9278	11	11	11,8	14,65	51	3	96,16	260,8183	85,8	4,6049	5	6	25	6,377	31,0	16,0	7,46	5,7989	309,2711	0,95039	3	4	35	8,4853	41,0	29,0	1,2667	0,87331	26535,3769	1422,8403	6	7	20,2	9,7826	31	6	1951,0167	1857,8832	482530,7802	141429,0065	4	4	31
31f_sanding_sad_right.avi	31	sanding	sad	right	11533,0231	505,1411	4	4	28,3333	22,8546	43	2	413,7667	326,207	94,5537	5,4042	6	7	22	18,0693	49,0	6,0	2,7	4,5595	307,238	1,1981	6	7	21,8	12,6372	40,0	9,0	1	1,2591	29053,3041	1709,2967	7	8	18,6667	6,0882	27	9	780,8714	954,2895	287218,7818	119815,4703	6	6	21,8
31f_wiping_sad_left.avi	31	wiping	sad	left	13444,7355	297,7965	7	7	18	13,1909	35	2	234,0167	319,0044	120,3091	24,0043	4	3	40	8,8882	50,0	33,0	53,3	24,0252	289,5455	9,9786	4	4	32,3333	15,5027	48,0	17,0	21,5333	10,7217	34629,1835	5852,4331	5	4	30	17,3397	49	9	9082,95	7501,7239	469709,9934	88009,6612	7	7	17,8333
31f_wiping_sad_right.avi	31	wiping	sad	right	10421,8727	216,957	7	7	17	6,6633	28	9	198,65	198,1893	96,881	19,8004	5	5	29,75	8,0156	36,0	18,0	22,6	18,2847	286,9256	10,0955	4	4	32,3333	15,5027	48,0	17,0	21,2667	10,7224	27730,5719	5420,3341	5	5	29,25	7,2744	36	19	5100,525	4059,2371	574063,1835	154337,923	5	5	25,5
31f_paint_roller_happy_left.avi	31	paint_roller	happy	left	13211,7752	146,0766	10	10	12,8889	4,8848	22	7	249,0667	172,9014	129,0413	7,6878	8	8	16,5714	5,2236	24,0	10,0	14,6714	9,1764	314,4264	7,4541	12	12	10,5455	4,3901	20,0	5,0	5,7364	4,3802	40582,7851	2711,263	9	9	14,5	4,8403	24	8	4532	3100,5075	654196,9884	178531,5961	9	9	14,25
31f_paint_roller_happy_right.avi	31	paint_roller	happy	right	10651,8198	323,7112	10	10	12,7778	5,674	25	6	488,9556	403,9177	149,0942	10,9961	8	8	16,2857	4,7509	24,0	10,0	23,1857	10,3149	320,4298	7,4438	12	12	10,5455	4,5905	20,0	5,0	6,0636	4,5202	47785,9041	3923,0763	8	8	16,2857	4,0297	22	12	7432,5286	4002,2856	705493,4397	85074,7374	10	10	10,8889
31f_paint_brush_happy_left.avi	31	paint_brush	happy	left	13413,8893	90,2942	8	8	16,2857	6,5756	25	6	136,9286	118,583	158,086	12,5467	7	8	17,5	4,8888	26,0	12,0	21,1714	14,4318	324,0397	7,1574	8	8	16,2857	3,9881	22,0	9,0	14,9429	7,0052	51228,8545	4196,5308	7	8	17,3333	4,0825	25	14	9101,0429	3645,0924	1376968,985	279497,9775	5	6	22,25
31f_paint_brush_happy_right.avi	31	paint_brush	happy	right	10532,0215	228,309	8	9	14,8571	5,1455	23	9	347,225	261,7182	78,2992	14,9605	8	8	16,2857	7,017	28,0	7,0	11,9857	18,8145	330,043	8,1872	8	8	16,2857	4,0708	22,0	9,0	17,2571	8,2654	25855,9587	5118,6935	10	10	12,5556	5,8333	23	6	2969,5889	5620,1098	704504,3785	266521,6181	8	9	13,2857
31f_sanding_happy_left.avi	31	sanding	happy	left	12094,7835	125,2406	11	10	12	8,4591	30	2	73,44	88,1632	89,0331	5,8926	7	7	18	4,7749	23,0	13,0	14,0333	6,5321	301,8992	4,7838	6	5	24	13,4164	39,0	10,0	5,24	4,7252	26871,114	1720,1733	8	8	15,4286	4,3916	23	11	3696,1714	2270,0121	481871,8314	145459,4649	6	7	20,4
31f_sanding_happy_right.avi	31	sanding	happy	right	11796,1686	125,8454	9	9	14,5	8,4853	30	2	144,65	153,4087	97,5455	5,7955	8	8	16,4286	9,4843	36,0	10,0	2,4857	2,3569	300,6347	4,7672	6	5	24	12,8647	39,0	10,0	5,28	4,7918	29346,3967	2090,1382	12	12	10,6364	6,7716	24	2	592,7	870,2559	448892,4446	141758,6891	9	10	13
31f_wiping_happy_left.avi	31	wiping	happy	left	12136,6843	320,1325	8	8	16,8571	6,7436	28	11	343,9143	332,5178	99,5521	10,2575	8	9	15,5714	7,678	31,0	9,0	17,75	9,3048	286,7339	11,9346	9	9	14,75	5,3385	25,0	8,0	10,75	11,208	28520,9339	3027,5084	8	9	15,4286	7,3452	30	9	4527,15	2210,6277	568745,3851	191752,5461	8	9	15,4286
31f_wiping_happy_right.avi	31	wiping	happy	right	10827,9851	305,2952	8	8	16	7,6158	29	8	496,2857	441,7587	111,2744	12,4728	8	8	16,4286	3,5051	21,0	10,0	11,3429	14,1034	285,5719	11,0238	9	9	14,75	5,8737	24,0	5,0	10,9	10,7495	31649,5388	2418,2788	8	8	16,4286	2,9921	20	11	3091,7	2451,8189	612831,8562	156103,3059	7	8	15,8333
31f_sweeping_angry_left.avi	31	sweeping	angry	left	11088,9388	408,8764	10	9	13,3333	6,245	25	6	461,6333	368,9099	99,7554	15,5274	7	8	19,1667	1,7224	21,0	17,0	28,8429	15,2245	271,2661	20,95	8	7	17,1429	3,5322	21,0	11,0	50,7857	17,9922	26784,2661	3115,2384	8	8	17	4	21	9	3798,0286	1944,529	698537,1471	126545,6168	8	9	16,1429
31f_sweeping_angry_right.avi	31	sweeping	angry	right	11850,2711	801,224	8	7	17,1429	3,671	23	13	1515,6	529,9205	103,1421	10,9688	12	12	10,4545	5,5202	25,0	6,0	8,8182	7,2005	270,0579	21,6463	8	7	17,1429	3,5322	21,0	11,0	52,7571	18,4633	27798,8727	3302,9042	11	10	12	5,8689	22	6	3627,26	3231,0903	795438,4595	181056,8404	9	10	14,125
31f_mopping_angry_left.avi	31	mopping	angry	left	10994,8496	365,1113	10	11	12,2222	5,9325	23	6	502,14	378,9604	100,7868	16,0598	7	8	18,1667	3,3714	24,0	15,0	13,9286	12,6796	259,5636	16,1815	9	9	14,875	4,2908	22,0	9,0	30,475	23,9149	26022,4215	3642,889	8	8	16,5714	9,0711	30	3	2347,3571	2006,2075	486637,2	112176,6413	10	11	11,1111
31f_mopping_angry_right.avi	31	mopping	angry	right	11649,7802	532,8675	8	9	15,2857	6,3434	24	3	857,225	591,3546	102,2975	11,1915	11	11	11,8	4,8944	20,0	4,0	13,49	10,6129	257,9587	16,6	9	8	15	4,3095	23,0	10,0	30,9	23,849	26313,9702	2761,1298	14	14	9,0769	3,9888	20	3	2357,0615	2277,166	569878,1719	127375,6161	10	11	12,8889
31f_paint_roller_angry_left.avi	31	paint_roller	angry	left	13549,243	152,6432	12	12	9,6364	6,6072	22	2	117,9364	159,0005	133,238	10,1228	7	7	18,8333	9,8877	31,0	7,0	9,4	8,3544	323,3521	2,1761	13	13	9,4167	6,2589	25,0	2,0	1,575	2,861	43084,4165	3310,4628	8	8	16,1429	9,4944	31	7	3077,3143	2709,5345	750962,5636	119060,7044	10	10	11,8889
31f_paint_roller_angry_right.avi	31	paint_roller	angry	right	10853,5901	419,3457	11	11	11,3	3,3015	17	7	388,98	418,0769	122,5983	20,4028	8	7	17,1429	7,4706	27,0	7,0	18,4857	16,1561	327,8231	2,6735	9	10	13,75	6,0178	24,0	8,0	3,1111	4,2792	40188,9967	6671,9847	10	9	13,3333	6,3246	23	7	4730,9111	4622,3563	988835,724	173969,113	6	6	19,8
31f_paint_brush_angry_left.avi	31	paint_brush	angry	left	13561,8215	191,0778	9	9	14,375	3,2923	19	8	281,05	240,7853	144,5041	17,0278	8	8	16,4286	2,7603	20,0	13,0	34,8429	10,7667	321,8711	2,2901	10	10	13	7,9215	28,0	4,0	3,0556	3,609	46518,9074	5524,0765	9	9	14,375	4,3404	20	5	9983,9125	4829,0585	753588,4149	213075,2896	7	8	16,3333
31f_paint_brush_angry_right.avi	31	paint_brush	angry	right	10897,1207	401,6475	10	10	12,2222	3,383	16	7	509,1444	298,652	92,0298	20,2926	8	8	16,1429	6,669	29,0	10,0	20,0429	17,3994	327,3851	2,3982	12	12	10,7273	5,2932	21,0	4,0	3,1909	3,5981	30127,5868	6646,2446	10	10	12,5556	7,7316	30	3	5133,3333	5730,5215	510120,0017	260527,0472	8	9	15,4286
31f_sanding_angry_left.avi	31	sanding	angry	left	12219,8777	104,5064	10	10	13	5,0744	21	4	138,7778	116,8291	95,4017	4,4808	14	14	9,1538	4,5432	23,0	6,0	7,8615	3,9146	296,3521	3,7454	9	9	14,375	2,7223	19,0	10,0	5,8625	4,0011	28276,3488	1441,1713	15	15	8,5	4,4678	23	5	2215,6786	1315,0078	395869,1471	77658,8131	10	10	12,6667
31f_sanding_angry_right.avi	31	sanding	angry	right	11303,0777	201,7936	11	11	11,6	6,7032	22	4	169,24	169,858	94,3983	6,4526	8	7	17,1429	10,2214	33,0	7,0	3,2429	5,1214	293,9273	3,8035	9	9	14,375	2,4458	18,0	12,0	6,1125	4,218	27751,314	2007,4937	9	9	14,375	8,0877	31	2	1218,325	1409,5792	434145,5174	66989,4623	7	7	18,8333
31f_wiping_angry_left.avi	31	wiping	angry	left	11734,1273	345,467	10	11	12,6667	2,5981	17	9	529,46	412,9259	111,7736	16,2742	10	10	12,7778	2,9059	16,0	7,0	19,2667	17,4082	264,8645	11,7308	9	10	14,125	2,6959	18,0	10,0	16,8	10,5748	29474,7008	3612,8611	12	12	10,4545	4,2747	17	3	3596,2	4065,6237	506411,5388	96925,7886	10	10	12,4444
31f_wiping_angry_right.avi	31	wiping	angry	right	10784,9636	349,8104	11	12	11,5	3,3417	18	7	407,7636	343,2161	125,2281	12,4636	8	9	14,1429	5,6988	22,0	7,0	21,925	14,0922	264,7736	11,3387	9	10	14,125	2,6959	18,0	10,0	16,2333	10,0022	33048,8992	2568,443	12	13	9,7273	3,8234	14	2	2967,9667	2948,9794	628834,6992	85600,4958	9	10	12,625
31f_sweeping_sad_left.avi	31	sweeping	sad	left	11680,2479	268,1542	8	7	17,1429	7,0812	26	8	303,9571	286,0434	79,0083	3,7333	10	9	13,3333	5,0498	19,0	2,0	3,5333	3,2921	307,5521	5,3351	4	4	37,6667	11,5902	50,0	27,0	14,7	4,9198	24308,6843	1395,9782	9	8	15	8,9283	32	2	1490,4	1359,2333	377528,2463	120175,8542	5	5	26
31f_sweeping_sad_right.avi	31	sweeping	sad	right	12702,3686	190,7383	6	6	23,8	11,1221	34	8	338,82	274,8905	97,7868	7,6563	6	6	21	4,4159	27,0	17,0	12,44	9,0764	306,9124	5,4781	4	4	38	6,5574	45,0	32,0	15	5,4303	29997,1091	2209,9095	6	6	21	3,4641	26	18	3480,08	2290,3934	631031,9686	214295,3161	6	6	21,4
31f_mopping_sad_left.avi	31	mopping	sad	left	11367,5207	178,2348	8	7	17,1429	7,6033	28	3	290,6286	208,466	76,3537	3,4491	8	8	16,2857	7,9102	29,0	5,0	4,4571	3,2158	304,4727	6,4017	6	5	24	18,3848	49,0	7,0	4,9	7,4537	23231,3967	757,8803	8	8	16,1429	7,8831	28	4	1283	840,0958	482140,0529	130661,979	4	4	35
31f_mopping_sad_right.avi	31	mopping	sad	right	12958,5058	239,23	5	5	26,25	15,327	40	6	373,925	301,7784	96,681	14,0331	8	7	17,1429	7,1979	30,0	9,0	10	13,0526	303,7835	6,4212	5	4	30	19,7146	50,0	3,0	6,45	7,8075	29289,5058	3608,7337	7	6	20	8,5323	30	9	3229,7667	3463,7559	465564,5521	216814,7036	5	6	21,75
31f_paint_roller_sad_left.avi	31	paint_roller	sad	left	13534,7719	136,8091	10	11	12	5,831	21	2	52,7	50,4736	124,2942	7,9853	6	7	19,8	10,4738	33,0	9,0	8,7333	6,8921	322,1174	2,4074	8	9	16,1429	6,7188	26,0	10,0	2,4	3,6979	40029,5157	2475,5673	7	8	16,6667	10,5198	30	3	2266,3286	2098,2519	478429,3405	76057,5638	6	6	20,6
31f_paint_roller_sad_right.avi	31	paint_roller	sad	right	10472,162	210,2302	7	6	20	6,0332	32	16	395,9667	218,4161	129,5488	14,9824	4	4	34	4,5826	39,0	30,0	30,2333	10,4011	324,5702	2,6143	4	4	32	8,544	40,0	23,0	5,2	5,8978	42062,5917	5001,8479	4	4	34	4,5826	39	30	10421	3411,1878	606836,8397	114034,0447	5	5	24,25
29f_paint_brush_angry_left.avi	29	paint_brush	angry	left	15771,6298	133,1242	13	13	9,25	5,4793	24	3	79,5917	103,1057	161,6645	8,1399	15	15	8,5	3,937	15,0	3,0	6,2214	6,8867	340,8711	2,175	10	10	12,3333	14,2127	48,0	3,0	2,1111	1,8676	55111,919	2882,5926	15	15	8,5	3,818	16	3	2202,8071	2444,796	854014,6479	139707,9053	11	11	11,3
29f_paint_brush_angry_right.avi	29	paint_brush	angry	right	13042,043	646,5242	9	9	14,625	5,2898	20	5	374,1375	523,3393	95,1421	15,6162	7	7	19,8333	14,8515	42,0	2,0	10,0167	16,4793	347,1983	2,1189	11	12	11,1	12,758	44,0	2,0	1,8727	1,9977	33034,5091	5456,1943	9	9	14,875	11,6305	43	8	2688,2875	5231,2608	710562,7488	139044,0597	7	7	18,1667
29f_sanding_angry_left.avi	29	sanding	angry	left	13094,0479	73,6158	16	16	7,7333	4,079	18	4	31,2	51,8152	104,6843	3,7578	20	19	6,3158	3,0741	16,0	3,0	1,9474	1,5504	280,6066	4,2862	16	16	7,6	5,853	28,0	4,0	1,2133	2,3954	29357,157	780,9145	21	20	6	3,0435	16	2	473,995	410,3855	456580,0678	55769,1393	13	13	8,5
29f_sanding_angry_right.avi	29	sanding	angry	right	12980,0165	134,2289	24	23	5,2174	3,9423	17	2	25,4783	52,8286	114,0678	0,41917	18	17	7,0588	3,8806	19,0	2,0	0,28235	0,26108	279,7537	3,9733	18	17	7,0588	4,815	25,0	4,0	1,1	2,1247	31911,519	561,697	21	20	6	5,0367	24	2	109,535	285,3815	481105,6066	58721,7254	18	18	5,8235
29f_wiping_angry_left.avi	29	wiping	angry	left	12321,3339	303,2602	12	12	10,2727	5,3309	23	5	250,5727	221,9358	128,1438	13,6822	15	15	8,4286	1,0894	11,0	7,0	18,2357	10,4071	247,8529	8,2051	13	13	9,5833	4,1001	22,0	6,0	5,5	6,7674	31765,8645	3720,8758	15	15	8,5	1,019	11	7	4304,25	2350,9542	814589,3719	135114,9687	15	15	8,4286
29f_wiping_angry_right.avi	29	wiping	angry	right	12771,3388	331,1654	16	16	7,7333	2,6851	12	2	266,4133	214,5792	147,7107	8,4012	12	12	9,2727	5,3683	23,0	3,0	4,6909	6,0486	248,9339	7,7614	12	12	9,9091	4,4823	23,0	7,0	6,1727	6,454	36729,8231	1678,1906	16	16	7,7333	2,219	11	3	986,44	722,8095	870402,081	137466,0386	11	11	10,8
29f_sweeping_sad_left.avi	29	sweeping	sad	left	13817,9025	575,7455	5	6	23,25	22,5887	51	2	543,34	658,9495	83,4992	2,8152	7	6	20	6,957	28,0	8,0	4,1167	3,4876	332,6777	1,4323	6	6	23,2	9,6799	38,0	15,0	2,08	2,0004	27779,9884	989,5121	9	8	15	10,0285	28	2	1066,375	1226,4848	402149,2992	77229,7635	5	6	24,25
29f_sweeping_sad_right.avi	29	sweeping	sad	right	14441,8661	364,4268	4	3	40	9,5394	46	29	821,1667	465,5108	101,9983	5,7234	6	5	24	8,1854	33,0	11,0	12,32	7,7507	330,0694	1,5141	8	8	16,5714	10,438	32,0	6,0	1,5429	1,9991	33660,7669	1791,3184	6	5	24	8,1854	33	11	3947,64	2352,9008	564364,7421	166283,7933	3	3	53
29f_mopping_sad_left.avi	29	mopping	sad	left	13549,4132	396,4087	3	3	53	18,3848	66	40	1032,1	216,7086	88,1471	6,1599	6	5	24	9,0277	36,0	15,0	8,34	5,4651	335,2215	1,8987	8	7	17,1429	13,9215	40,0	3,0	1,1143	1,3983	29542,9025	1985,0837	7	6	20	10,8628	36	8	2326,1333	1921,0645	290134,3802	53947,2909	5	6	24,25
29f_mopping_sad_right.avi	29	mopping	sad	right	14564,8661	165,725	5	5	27,25	18,0624	44	2	262,35	254,0251	98,1521	6,1094	5	6	24,25	12,816	36,0	6,0	6,48	4,9997	333,1174	1,5828	6	6	21,8	10,7098	34,0	9,0	1,14	1,1626	32698,2331	2078,6315	7	7	18	13,4907	36	2	1768,2167	1701,4982	525711,9438	88936,1255	6	7	18,2
29f_paint_roller_sad_left.avi	29	paint_roller	sad	left	15826,5636	69,6146	11	11	10,7	7,3492	28	2	51,96	122,3367	154,1207	3,8923	4	4	35,6667	11,5036	47,0	24,0	6,0333	5,5432	339,2281	0,3867	3	3	27	14,1421	37,0	17,0	0,65	0,3	52281,0182	1281,5718	4	4	35,6667	22,1209	59	15	2011,7	1834,1266	588273,3421	55252,661	4	4	35,3333
29f_paint_roller_sad_right.avi	29	paint_roller	sad	right	12911,6744	194,9656	10	10	13,2222	10,8256	28	2	123,7778	325,0176	89,1537	2,517	5	4	30	21,0238	59,0	14,0	5,575	3,7423	344,4579	0,49896	2	2	43	0	43,0	43,0	1,4	0,56569	30709,838	872,8421	6	5	24	9,6177	34	13	1557,82	1410,7287	697385,5587	59663,3204	7	7	17,5
29f_paint_brush_sad_left.avi	29	paint_brush	sad	left	15536,0727	110,7142	11	12	10,1	6,9514	24	3	51,4636	130,6381	141,6463	3,1629	6	7	17,2	13,9714	39,0	5,0	2,5833	4,1433	340,9174	0,25122	2	1	120	0	120,0	120,0	1	0	48289,1504	1054,8962	6	7	17	13,5831	39	6	866,0167	1381,4969	499098,8017	69000,0765	2	3	35
29f_paint_brush_sad_right.avi	29	paint_brush	sad	right	13609,5636	207,7564	6	6	22,6	9,2898	38	13	195,08	367,7943	90,6645	1,3629	4	4	29,3333	5,6862	34,0	23,0	2,9667	2,8296	345,9884	0,086785	2	1	120	0	120,0	120,0	0,6	0,28284	31368,9388	476,2609	4	4	29,3333	5,6862	34	23	1044,4333	1008,9956	436856,4347	61449,8486	5	6	26
29f_sanding_sad_left.avi	29	sanding	sad	left	15519,3091	35,7369	17	17	7,4375	7,3482	26	2	22,0625	38,1891	108,7107	10,8401	5	5	29,5	17,9907	52,0	14,0	10,8	13,2743	327,9273	0,24495	2	1	120	0	120,0	120,0	0,6	0,56569	35649,686	3560,1877	5	5	29,5	18,303	53	14	3526,9	4364,6379	377651,9587	88694,0079	5	6	24,25
29f_sanding_sad_right.avi	29	sanding	sad	right	11734,8099	741,3376	5	6	27,75	16,0702	49	10	560,18	786,2288	89,324	5,2474	4	5	34	13,1149	48,0	22,0	10,625	7,2517	326,2744	0,38047	7	7	12,8333	9,2394	24,0	2,0	0,46667	0,42923	29143,8612	1708,2254	4	5	34	13,7477	49	22	3442,75	2353,0484	196257,7372	56143,6784	6	7	21,8
29f_wiping_sad_left.avi	29	wiping	sad	left	15486,5306	194,2058	9	9	14,375	12,2817	33	2	171,775	266,4229	118,9669	13,7477	5	6	26,25	10,9659	36,0	14,0	23,16	18,016	322,1554	2,8574	5	4	30	10,1653	44,0	22,0	2,825	2,4852	38332,8116	4488,2211	5	6	26,5	11,2694	37	14	7516,8	5871,7758	899940,0545	214085,5373	7	8	11,5
29f_wiping_sad_right.avi	29	wiping	sad	right	11451,881	340,9448	10	9	13,3333	5,3385	24	7	424,2	399,4916	90,3769	8,2831	7	6	20	7,4297	33,0	13,0	14,6833	8,4192	319,9967	3,0534	6	5	24	4,3012	30,0	18,0	2,3	2,2336	28911,162	2556,0382	7	6	20	7,4297	33	13	4668,75	2547,1371	762430,0628	168152,8973	6	6	20,2
29f_sweeping_happy_left.avi	29	sweeping	happy	left	13129,5025	298,3267	9	8	15	8,0711	24	3	388,6625	423,2747	115,1405	15,2997	4	4	38,6667	5,6862	45,0	34,0	38,5667	5,9456	301,3025	8,489	5	4	30	5,164	36,0	24,0	17,725	11,7968	34750,5388	5057,601	4	4	38,6667	5,5076	45	35	12843,8667	1824,7611	618414,5967	199825,2883	5	5	26,25
29f_sweeping_happy_right.avi	29	sweeping	happy	right	14135,8727	339,186	5	5	28	14,3991	39	8	723,85	433,3674	114,2446	13,932	7	7	19,8333	7,6267	30,0	10,0	21	17,3446	299,4	8,377	6	5	24	11,619	36,0	9,0	13,7	12,394	34161,7736	3897,9308	7	7	19,8333	7,4677	29	10	6152,55	4712,8037	892506,086	244503,5409	4	4	35,3333
29f_mopping_happy_left.avi	29	mopping	happy	left	13685,3107	656,5016	6	5	24	6,1237	33	17	1324,88	647,2077	99,6661	5,5986	8	7	17,1429	5,757	25,0	7,0	8,0857	5,7114	300,1223	8,9046	5	4	30	6,2716	38,0	23,0	21,625	6,7861	29932,043	2133,0987	7	6	20	5,5136	28	12	3967,2167	1904,6918	700143,4512	112211,6835	6	7	16,2
29f_paint_roller_happy_left.avi	29	paint_roller	happy	left	15917,3521	58,187	13	14	8,75	5,7702	20	3	47,9385	60,9908	175,7537	9,0009	8	9	14,5714	6,3208	28,0	8,0	5,475	5,3416	343,3884	5,6438	8	8	16,5714	5,5334	27,0	11,0	11,4	5,48	60334,6248	2982,0205	9	10	13,25	3,6547	17	6	1740,1444	1186,6552	787653,1603	161962,9939	6	7	18,2
29f_paint_roller_happy_right.avi	29	paint_roller	happy	right	12928,3207	231,1164	11	11	11,5	4,4284	16	2	301,68	237,1809	84,6942	3,7954	4	4	35	40,7063	82,0	11,0	8,2667	4,4894	351,524	6,6977	8	8	16,4286	5,4116	27,0	11,0	14,3143	6,1101	29786,4727	1695,5465	9	10	13,625	3,2923	20	9	1929,8889	2147,0808	605859,043	120574,74	5	6	23
29f_paint_brush_happy_left.avi	29	paint_brush	happy	left	15557,4017	155,3834	5	6	22	11,1654	31	7	173,56	216,8812	153,4529	4,8821	10	11	12	5,4544	24,0	6,0	6,26	5,2343	349,6579	11,0888	8	8	15	12,1655	38,0	7,0	8	7,6938	53632,2496	1862,7308	13	14	9	2	14	7	1454,3462	1112,6506	759775,5884	98502,8446	6	6	20
29f_paint_brush_happy_right.avi	29	paint_brush	happy	right	14578,7041	251,4922	12	11	10,9091	3,3898	17	7	247,7455	238,4695	98,2645	4,9879	9	10	14,25	5,4445	21,0	9,0	5,8889	5,5039	358,4545	13,2536	9	9	13,125	8,0612	27,0	7,0	8,3625	8,9664	35219,6512	2150,3538	10	11	12,6667	5,5453	21	2	1763,14	2124,6151	936091,4149	188845,1457	7	8	15,6667
29f_sanding_happy_left.avi	29	sanding	happy	left	13664,7653	226,3742	7	7	18	10,139	36	10	177,9833	239,7191	106,9058	9,6199	11	10	12	1,9437	16,0	10,0	18,08	8,3662	302,4562	5,0652	7	7	19,8333	22,1938	65,0	9,0	4,3833	5,7363	32311,1818	2698,1158	11	10	12	1,9437	16	10	5515,76	2519,1762	455384,7802	153113,7785	7	7	17,1667
29f_sanding_happy_right.avi	29	sanding	happy	right	13564,4975	171,6854	11	10	12	3,7118	22	9	249,21	127,3188	114,1157	0,6786	4	5	34,6667	15,5349	52,0	22,0	1,05	0,86685	300,5405	5,3237	8	8	17	11,0454	37,0	8,0	3,8143	4,4978	34298,5736	752,0985	10	10	12,3333	11,8216	36	2	358,5444	566,5943	394326,5554	122282,2861	7	7	17,3333
29f_wiping_happy_left.avi	29	wiping	happy	left	13634,3306	258,7452	9	9	14,25	7,2457	22	3	186,1	157,2413	124,9273	20,5482	4	5	31,3333	3,0551	34,0	28,0	48,925	12,0185	276,7521	10,4714	7	7	18,8333	5,1929	25,0	12,0	9,6667	8,3402	34468,5901	5151,955	4	5	30,3333	2,0817	32	28	13038,7	2714,1681	567639,7917	124359,7	7	8	15,5
29f_wiping_happy_right.avi	29	wiping	happy	right	13152,5554	336,5563	9	9	14,375	3,8149	21	10	430,8625	291,4035	132,8628	12,8734	5	4	30	5,7155	37,0	24,0	30	14,3829	276,8678	10,492	6	6	22,6	1,3416	24,0	21,0	11,12	8,4859	36772,719	3635,2287	7	7	19,1667	5,9133	25	12	5247,8667	5321,7267	645939,3488	186820,4159	7	8	18,5
29f_sweeping_angry_right.avi	29	sweeping	angry	right	13520,4512	894,5518	8	8	16,4286	3,2587	22	13	811,6857	493,2927	109,2711	5,6042	10	10	12,5556	4,5856	18,0	6,0	5,9222	5,0387	281,9008	13,3498	8	8	16,4286	3,4572	21,0	13,0	23,2571	11,7893	30868,6744	2913,4287	9	9	14,25	3,9911	19	6	3668,3125	2750,1035	1268866,598	239793,3288	8	8	15
29f_paint_roller_angry_left.avi	29	paint_roller	angry	left	15875,7306	192,58	10	11	11,7778	5,3333	20	6	263,51	270,9339	179,3372	12,7978	11	10	12	4,4969	20,0	6,0	20,97	22,5602	342,443	3,9722	9	10	13,375	3,0677	17,0	8,0	4,6778	6,3298	61399,4066	4347,5796	12	12	10,8182	5,1927	20	5	6143,4727	7390,3571	879248,638	143092,0267	8	9	14,8571
29f_paint_roller_angry_right.avi	29	paint_roller	angry	right	12628,2	489,1828	11	11	11,5	3,171	15	7	920,51	700,8152	112,4463	18,2717	11	12	10,7	3,9172	16,0	6,0	27,1545	26,3422	348,4793	4,2784	11	12	10,8	5,0067	18,0	3,0	4,4091	6,8197	39223,3091	6549,4817	11	12	10,7	3,8601	16	6	9913,5818	9376,2167	546040,0876	70316,5093	9	10	13,5
[truncated: 15 more columns]
