# Supplementary material for: Introducing ACASS: An Annotated Character Animation Stimulus Set for Controlled (e)Motion Perception Studies
Source: Front Robot AI. 2019 Sep 27;6:94. doi: 10.3389/frobt.2019.00094 (PMC7805965; doi:10.3389/frobt.2019.00094)
Supplement: Supplementary file 3 [file Data_Sheet_3.CSV]

avi_file_name	participant_id	gender	action	mood	camera_angle	recognition_rate_action	recognition_rate_mood	pixelamount_mean	pixelamount_std	pixelamount_n_max	pixelamount_n_min	pixelamount_dist_mean	pixelamount_dist_std	pixelamount_dist_max	pixelamount_dist_min	pixelamount_ampl_mean	pixelamount_ampl_std	intensitydiff_mean	intensitydiff_std	intensitydiff_n_max	intensitydiff_n_min	intensitydiff_dist_mean	intensitydiff_dist_std	intensitydiff_dist_max	intensitydiff_dist_min	intensitydiff_ampl_mean	intensitydiff_ampl_std	rel_intensitydiff_mean	rel_intensitydiff_std	rel_intensitydiff_n_max	rel_intensitydiff_n_min	rel_intensitydiff_dist_mean	rel_intensitydiff_dist_std	rel_intensitydiff_dist_max	rel_intensitydiff_dist_min	rel_intensitydiff_ampl_mean	rel_intensitydiff_ampl_std	MA_X_mean	MA_X_std	MA_X_n_max	MA_X_n_min	MA_X_dist_mean	MA_X_dist_std	MA_X_dist_max	MA_X_dist_min	MA_X_ampl_mean	MA_X_ampl_std	MA_Y_mean	MA_Y_std
01f_mopping_happy_left.avi	1	female	mopping	happy	left	0,54	0,71	11302,80	273,5098	7	6	20,0000	10,8812	33	4	342,7833	254,2858	83,7488	4,2623	7	7	19,0000	8,6023	29	7	5,6333	4,3164	300,6645	1,5996	6	6	22,4000	11,63190	38	10	2,2600	1,8112	25183,31	1346,2207	8	8	16,2857	7,88910	29	7	1520,286	1408,073	576878,8	123656,32
01f_sweeping_happy_left.avi	1	female	sweeping	happy	left	0,88	0,63	10677,88	404,6541	6	6	20,8000	5,8907	28	13	347,7200	189,2136	74,6992	7,4979	6	7	19,0000	9,0000	30	10	7,6833	6,1286	302,7901	1,7911	6	5	24,0000	7,00000	33	17	3,7800	1,6825	22609,46	2193,0833	9	9	13,2500	5,12000	23	7	1391,300	1497,439	645350,5	100465,63
01f_sweeping_angry_left.avi	1	female	sweeping	angry	left	0,92	0,75	10763,81	403,7799	7	7	17,5000	5,2058	23	8	429,7500	302,8176	78,7917	6,5654	9	8	15,0000	6,1179	25	7	8,2000	7,2949	303,2793	2,6994	6	6	23,4000	5,02990	29	17	5,3400	1,8715	23888,51	1923,4902	9	8	15,0000	5,52910	25	8	2322,675	2037,037	732051,6	168114,34
01f_mopping_angry_left.avi	1	female	mopping	angry	left	0,76	0,40	11111,38	131,1888	7	7	18,5000	5,6833	28	11	251,8500	128,7209	80,6231	3,7075	9	9	13,8750	5,7430	22	5	4,3875	3,3874	301,3455	1,4007	7	7	19,6667	13,36660	37	3	2,2500	1,9167	24298,60	1186,6541	8	9	15,7143	4,78590	22	10	1517,912	1019,758	389956,7	109464,86
01f_mopping_angry_right.avi	1	female	mopping	angry	right	0,63	0,50	12780,61	159,2765	8	8	16,7143	4,8550	25	11	268,2857	192,7010	95,4992	6,2316	10	10	13,1111	5,4874	24	5	9,1556	7,0656	300,0231	1,3775	8	8	17,0000	7,87400	33	10	1,7429	1,5560	28651,23	1849,8344	9	9	14,7500	4,26780	24	10	3167,550	2040,433	553624,2	178603,36
01f_sweeping_angry_right.avi	1	female	sweeping	angry	right	0,92	0,63	12949,20	138,7060	8	9	15,5714	6,5027	24	8	267,0750	157,4984	104,4562	7,4677	6	7	21,6000	1,1402	23	20	18,1500	6,2918	302,0033	2,8451	6	6	23,4000	2,70190	27	20	5,0800	2,5125	31563,24	2454,4313	6	7	21,8000	0,83666	23	21	5859,783	2092,443	560000,6	107470,09
01f_mopping_happy_right.avi	1	female	mopping	happy	right	0,56	0,72	12483,92	184,6816	8	9	15,4286	6,3208	28	9	182,8375	125,8813	93,4116	6,4826	7	7	19,3333	9,9733	33	9	9,0667	6,3190	300,2182	1,4215	7	7	18,3333	14,54190	38	2	1,6000	1,7310	28046,80	1990,5138	7	7	19,3333	10,51980	34	9	2785,533	1990,260	410107,8	112379,98
01f_sweeping_happy_right.avi	1	female	sweeping	happy	right	0,88	0,46	12911,57	123,2437	8	9	15,4286	8,2433	33	8	220,1125	152,2181	106,8942	6,9572	5	6	27,7500	2,9861	31	24	16,6600	7,2823	301,9157	1,6012	7	6	20,0000	8,76360	33	7	3,0333	1,9123	32283,89	2247,7390	5	6	27,7500	2,98610	31	24	5353,760	2415,921	700211,0	121595,81
02f_sweeping_happy_right.avi	2	female	sweeping	happy	right	0,67	0,58	13687,80	522,2159	9	9	14,8750	7,8091	31	7	441,6625	434,9685	105,1157	5,3093	12	11	10,9091	2,4680	17	8	8,2909	4,4805	310,4149	3,5648	7	6	20,0000	4,14730	27	15	8,3167	2,0635	32626,58	1648,7527	12	11	10,9091	2,77320	18	8	2576,664	1609,433	856714,6	157126,31
02f_mopping_angry_left.avi	2	female	mopping	angry	left	0,75	0,63	11931,76	449,2376	9	9	14,5000	7,5970	26	6	639,5625	535,1093	117,2132	12,9068	8	7	17,1429	7,4258	27	7	8,9714	8,4740	256,1868	6,9795	11	10	12,0000	1,63300	14	9	10,8300	5,6282	30054,65	3658,0827	9	8	15,0000	7,54040	26	6	2281,613	2302,334	559767,3	93696,16
02f_mopping_angry_right.avi	2	female	mopping	angry	right	0,71	0,46	12373,16	697,6541	9	9	14,0000	6,4143	28	6	785,6125	486,0398	109,2083	10,9953	11	12	10,9000	5,1951	22	4	10,6636	11,5627	255,4876	6,5331	11	10	12,0000	1,63300	14	9	11,0800	5,3502	27870,00	2619,7984	9	10	13,2500	3,91880	20	7	3358,867	2519,327	718591,8	131445,80
04m_mopping_happy_right.avi	4	male	mopping	happy	right	0,42	0,79	15975,77	450,6996	8	8	16,0000	9,0185	30	7	412,6714	440,2829	118,1438	6,9263	7	7	18,3333	9,5009	32	11	13,4667	8,4265	322,5405	9,3186	5	5	28,2500	6,75150	34	21	19,7000	11,0309	38092,63	2341,3957	7	7	18,8333	10,32310	32	10	4234,333	2402,611	962409,8	143072,71
04m_mopping_angry_left.avi	4	male	mopping	angry	left	0,63	0,13	13495,84	476,7887	6	5	24,0000	8,5732	37	13	845,4600	494,0084	105,6876	12,2113	7	6	20,0000	12,4097	36	11	16,8000	14,0275	319,8579	8,9836	5	4	30,0000	12,46330	43	17	19,7250	11,2229	33789,76	3852,6188	9	8	15,0000	7,76440	28	6	4109,225	3637,767	623143,4	131303,78
04m_sweeping_angry_left.avi	4	male	sweeping	angry	left	0,77	0,31	13555,39	447,6183	8	7	17,1429	7,9462	28	9	651,1286	547,9439	107,6182	13,4557	4	4	31,3333	5,5076	35	25	35,5333	8,6364	305,1421	11,8615	5	5	27,2500	12,20310	41	16	25,3250	15,7770	32781,23	3794,4689	7	7	19,6667	9,56380	34	9	5126,583	5114,480	965066,8	170326,72
04m_sweeping_angry_right.avi	4	male	sweeping	angry	right	0,76	0,36	15788,79	354,6870	8	7	17,1429	5,1130	27	12	610,3429	412,9569	113,6463	5,7352	10	10	13,1111	4,2262	23	9	9,2444	5,8862	304,7917	11,8785	6	6	21,8000	7,85490	35	16	20,1000	16,5793	34632,62	2137,3304	9	9	14,6250	6,54520	25	9	3283,200	2457,950	1250227,2	170867,25
07f_sweeping_happy_left.avi	7	female	sweeping	happy	left	0,27	0,81	17280,05	558,9166	9	8	15,0000	6,8243	27	7	321,9375	361,2098	109,5438	13,5312	5	6	26,5000	11,0905	37	12	25,3200	14,0121	355,4264	4,6667	5	5	29,0000	6,78230	39	24	5,9500	4,0733	38957,90	5046,6500	5	6	26,5000	11,00000	36	12	9321,200	5448,428	865572,0	291486,05
07f_sweeping_angry_right.avi	7	female	sweeping	angry	right	0,83	0,50	15227,68	666,4620	7	8	17,5000	5,5408	22	9	924,3857	562,4798	119,7289	16,6409	6	7	21,0000	3,3166	25	16	20,6167	13,7509	346,5521	6,1049	7	7	19,0000	3,63320	22	13	11,2833	4,8733	41423,44	5287,2737	6	7	21,0000	0,70711	22	20	6507,433	4301,879	788250,1	238182,30
07f_mopping_happy_right.avi	7	female	mopping	happy	right	0,88	0,79	15453,90	436,4835	7	8	18,5000	4,9699	24	12	841,1000	458,9748	92,5273	10,3260	8	8	16,5714	6,6045	28	8	13,0857	12,1955	355,5488	2,2001	6	6	21,2000	7,36210	34	15	3,2000	2,1333	32891,55	3607,8984	8	8	16,5714	6,39940	28	8	4716,543	4291,158	306010,4	96963,06
07f_mopping_angry_right.avi	7	female	mopping	angry	right	0,76	0,40	15331,81	410,0909	11	10	12,0000	5,2915	19	3	552,4800	507,8172	128,3537	12,8820	7	6	20,0000	7,1274	28	12	21,9833	12,3169	336,6876	4,5054	7	7	19,0000	8,24620	30	11	3,7833	5,0972	43182,56	4055,1644	7	6	20,0000	7,56310	28	11	7499,700	3899,575	797140,1	186525,87
09f_sweeping_angry_left.avi	9	female	sweeping	angry	left	0,68	0,76	10513,35	514,2237	7	7	17,8333	6,6458	26	8	831,6833	563,8211	88,5587	7,6241	8	8	16,0000	6,6081	27	9	11,8571	7,4999	266,9570	11,7232	6	6	23,2000	1,09540	25	22	29,6600	5,2941	23613,76	1990,5845	9	9	14,1250	4,99820	21	8	2517,213	1765,377	620835,5	172615,33
09f_sweeping_happy_right.avi	9	female	sweeping	happy	right	0,38	0,58	11554,12	362,1644	9	9	14,6250	3,7009	22	11	403,3625	336,8201	107,8959	14,7644	9	9	14,5000	2,9761	20	11	18,1750	15,7864	264,2975	16,0299	5	5	29,0000	4,24260	35	26	27,9250	12,4133	28298,49	2390,0060	9	9	14,5000	4,07080	21	12	3709,738	2438,362	700067,2	212908,60
09f_sweeping_angry_right.avi	9	female	sweeping	angry	right	0,77	0,73	11665,75	295,2583	9	9	14,3750	4,5650	21	7	486,2000	387,6199	105,4479	8,1962	11	11	11,5000	3,6286	17	4	11,0600	9,0693	268,8975	11,6871	6	6	23,2000	0,44721	24	23	27,8000	5,4813	28283,23	1652,0499	10	10	12,8889	3,98260	22	9	2906,967	1507,581	925230,1	232564,67
09f_sweeping_happy_left.avi	9	female	sweeping	happy	left	0,19	0,38	10492,20	499,0538	6	7	21,0000	7,5166	28	11	622,4000	537,3508	88,2116	4,8593	5	5	28,5000	15,2643	47	15	11,0750	5,3055	263,1339	16,4364	5	5	29,0000	4,54610	35	25	29,8500	13,5949	23205,25	1874,1656	8	8	16,7143	8,11820	28	7	2674,586	2534,885	420105,4	88444,03
10m_sweeping_happy_right.avi	10	male	sweeping	happy	right	0,80	0,48	13759,10	436,4243	9	8	15,0000	4,5981	20	8	759,6625	382,9939	131,6463	10,3945	6	7	19,2000	8,0436	31	10	20,7333	14,2832	281,3603	11,9693	5	4	30,0000	2,16020	33	28	32,3000	9,7857	36924,01	1790,9826	14	14	8,6923	4,06990	14	2	1544,161	2088,835	996123,1	203241,31
10m_mopping_happy_right.avi	10	male	mopping	happy	right	0,92	0,75	13796,77	455,2759	9	9	14,1250	7,5676	22	2	381,8125	344,1654	112,5306	8,7037	6	7	21,0000	8,7464	33	12	11,8333	7,9255	297,7339	8,5048	5	5	29,5000	8,38650	38	18	18,2000	9,3363	33474,01	2382,6238	6	7	21,2000	7,85490	32	14	3014,783	1579,339	669236,8	182026,62
10m_mopping_angry_right.avi	10	male	mopping	angry	right	0,85	0,73	13595,77	365,6050	11	11	11,4000	4,1150	18	6	459,9800	392,9185	135,0628	5,4832	13	13	9,1667	2,8231	13	5	5,9250	5,5550	268,0893	7,5414	10	10	12,6667	4,76970	24	8	11,4111	8,0430	36178,71	1173,9607	12	12	10,1818	6,47790	23	3	1372,973	1312,605	1098846,8	237056,09
11f_sweeping_angry_left.avi	11	female	sweeping	angry	left	0,69	0,81	11365,45	558,5682	10	10	13,2222	6,6479	24	4	715,7111	655,2318	95,5603	6,3361	7	6	20,0000	7,2664	30	11	12,4667	7,1215	271,2860	10,1372	6	6	22,0000	2,91550	26	18	23,9200	6,8645	25966,04	2407,6095	7	6	20,0000	8,55570	32	8	4782,350	2204,699	576471,2	130901,87
11f_sweeping_angry_right.avi	11	female	sweeping	angry	right	0,80	0,76	12984,87	341,1952	11	10	12,0000	5,9067	24	5	498,3300	372,6665	119,8479	13,7354	10	11	11,4444	1,1304	13	10	18,6900	14,3363	271,4694	10,2719	6	6	22,0000	2,91550	26	18	24,2800	6,7040	32439,35	3079,8844	9	10	12,8750	4,18970	23	10	5019,167	3080,251	1010105,8	194646,09
11f_mopping_happy_right.avi	11	female	mopping	happy	right	0,67	0,58	13432,10	276,7719	7	8	18,5000	10,8213	34	5	342,3143	310,5855	99,6264	8,6010	6	7	22,8000	6,5727	31	15	13,7833	8,7426	294,5950	7,5375	6	5	24,0000	7,31440	34	14	10,3800	6,2606	29328,22	2392,1085	6	7	22,8000	6,68580	30	14	4037,133	2300,529	651950,5	210559,12
11f_sweeping_happy_right.avi	11	female	sweeping	happy	right	0,63	0,42	13223,84	393,6382	9	10	13,3750	7,1101	25	5	556,3000	406,1187	120,2430	14,5412	9	10	13,7500	4,8329	22	10	17,0222	11,6411	272,5504	12,7637	6	6	22,8000	3,03320	28	21	29,6800	5,6065	32682,80	3527,2817	11	12	11,1000	2,92310	19	8	3510,100	2704,061	954901,4	119864,46
11f_sweeping_happy_left.avi	11	female	sweeping	happy	left	0,76	0,24	11382,18	393,8085	8	7	17,1429	3,8483	22	12	586,2286	295,8007	97,1537	12,3372	7	7	17,8333	7,1391	29	8	10,8833	8,9241	272,4132	12,9667	6	6	22,8000	3,27110	28	20	30,6600	6,0178	26428,82	3240,1981	8	8	17,0000	9,55680	32	2	2727,057	2250,187	754433,4	132987,23
11f_mopping_angry_left.avi	11	female	mopping	angry	left	0,31	0,73	11286,67	240,1684	12	11	10,9091	3,3001	15	5	384,2818	310,1673	87,9736	5,4369	10	9	13,3333	4,1833	20	7	5,2444	4,0784	285,5950	4,4729	9	8	15,0000	2,50710	20	13	7,5625	2,9086	25141,46	1821,5771	9	8	15,0000	4,81070	22	7	2132,425	1233,417	575058,9	158314,56
12m_mopping_happy_right.avi	12	male	mopping	happy	right	0,25	0,67	14950,04	213,5346	10	11	12,5556	3,9087	19	8	224,9000	254,9866	148,6198	16,7541	6	6	21,6000	6,3875	30	13	25,4200	15,5970	293,5686	11,8508	7	7	19,1667	4,26220	27	15	18,1167	11,8381	43611,58	5176,3442	6	6	22,2000	6,18060	32	15	6824,520	5076,587	1211353,0	270698,91
12m_sweeping_happy_right.avi	12	male	sweeping	happy	right	0,88	0,76	15359,10	343,6847	9	8	15,0000	7,5593	25	4	456,0500	453,1521	126,8264	13,4385	7	7	18,6667	6,1860	25	7	17,3167	13,3432	296,2942	9,1265	7	6	20,0000	4,33590	27	15	18,1833	8,8352	37564,58	4057,2081	8	8	16,5714	6,18750	26	7	4419,086	4154,051	1098773,6	199562,72
12m_sweeping_angry_left.avi	12	male	sweeping	angry	left	0,46	1,00	12740,96	350,3581	10	9	13,3333	6,2450	23	6	622,3556	428,7284	97,9901	3,9019	8	8	16,2857	7,4992	30	9	6,3000	6,7913	284,8050	12,0842	8	7	17,1429	3,97610	23	12	22,6143	12,1038	27899,52	1508,8251	9	8	15,0000	6,39200	29	8	2307,863	2277,455	1038397,7	213365,47
12m_mopping_angry_left.avi	12	male	mopping	angry	left	0,67	0,83	13137,28	583,0730	10	10	12,6667	2,6926	16	9	562,4889	476,2896	121,4463	9,2233	10	10	12,6667	4,9749	19	3	13,3333	10,6625	278,4744	16,9529	8	7	17,1429	7,38080	33	12	25,3714	15,3941	33771,33	2731,0675	8	8	17,0000	3,74170	24	13	6069,586	3109,846	1003645,9	170899,00
12m_sweeping_happy_left.avi	12	male	sweeping	happy	left	0,96	0,54	13788,10	375,3260	6	6	23,0000	5,9161	32	16	670,3000	266,3535	140,3207	17,9027	8	9	16,2857	6,7999	24	8	11,9250	9,7849	297,8413	8,5273	7	6	20,0000	4,28950	27	15	18,0833	8,2186	41725,82	4895,7708	8	8	16,7143	6,94540	28	8	3961,229	3308,814	951143,6	183808,45
13m_mopping_angry_right.avi	13	male	mopping	angry	right	0,83	0,58	14916,02	331,5350	8	8	16,8571	6,5683	26	7	471,7286	325,8744	95,1868	9,3944	7	7	19,8333	6,2743	28	13	17,3500	9,4527	314,3917	6,0853	7	6	20,0000	7,61580	28	7	10,7500	5,1551	29929,26	3039,3105	7	6	20,0000	5,79660	27	14	5604,100	3598,410	559657,1	193047,84
13m_mopping_angry_left.avi	13	male	mopping	angry	left	0,84	0,68	14112,06	424,6883	7	7	18,8333	2,8577	22	15	905,4500	389,1500	97,4066	2,6375	7	7	18,6667	5,0067	26	12	6,1333	2,7978	314,6033	6,4003	7	6	20,0000	8,00000	29	7	10,9500	5,3997	30641,24	914,9159	10	10	13,2222	5,06900	24	7	1543,178	1351,791	435507,2	103551,21
13m_mopping_happy_right.avi	13	male	mopping	happy	right	0,68	0,12	14898,73	356,5682	9	9	14,3750	6,9475	27	2	222,0625	248,4914	113,6711	10,4791	9	9	14,5000	4,1057	22	9	13,0375	10,6654	312,0793	7,1303	8	8	16,2857	4,02970	24	13	7,1857	6,0523	35439,72	3002,2707	9	9	14,6250	3,99780	21	9	3640,125	3040,488	1089199,0	113951,42
14m_sweeping_happy_left.avi	14	male	sweeping	happy	left	0,54	0,62	11838,69	611,9168	8	7	17,1429	5,7280	27	10	831,5857	588,0864	101,5851	7,8122	10	9	13,3333	5,7663	21	5	8,8000	9,4124	282,7736	10,0826	6	5	24,0000	4,84770	31	18	23,6400	10,3742	28767,50	2879,5464	9	8	15,0000	5,20990	24	7	3861,725	3348,227	845208,7	165321,61
14m_mopping_happy_right.avi	14	male	mopping	happy	right	0,54	0,73	13156,54	573,8806	9	8	15,0000	3,0237	18	10	583,5375	469,8374	118,1306	8,8095	7	7	19,8333	10,7595	38	10	8,1833	7,6669	293,0661	6,0151	6	6	21,0000	9,53940	36	10	7,6200	5,9281	34589,08	2226,4501	10	9	13,3333	6,42260	25	3	2162,511	2198,628	1003461,7	232145,33
14m_sweeping_happy_right.avi	14	male	sweeping	happy	right	0,71	0,58	13390,43	311,2156	11	11	11,8000	4,3919	18	5	490,7200	379,9003	132,7802	12,5820	8	8	15,7143	4,4987	22	10	10,8143	13,2045	283,3388	9,3107	6	5	24,0000	5,09900	31	17	22,0800	9,3890	37557,58	3070,7437	9	9	13,8750	5,69300	20	2	3069,325	3020,622	1054340,9	206805,66
17m_mopping_angry_right.avi	17	male	mopping	angry	right	0,79	1,00	14098,51	492,6654	11	10	12,0000	4,5704	22	4	644,8600	415,8161	120,5008	13,0944	11	10	12,0000	3,3333	19	9	6,1300	8,7742	287,1455	17,2440	10	9	13,3333	4,47210	22	10	17,8111	14,7400	34435,83	2774,8857	10	9	13,3333	9,55250	33	2	1560,956	2158,059	916700,4	108598,56
18f_sweeping_happy_right.avi	18	female	sweeping	happy	right	0,88	0,81	12713,18	269,5801	8	8	16,1429	7,4482	28	8	286,5714	191,0414	115,4926	16,7435	6	6	21,8000	9,9850	34	12	33,8000	20,0619	314,9041	2,3532	4	5	34,3333	10,50400	45	24	3,7500	2,5020	36363,91	5247,5106	6	6	21,8000	9,98500	34	12	10695,640	6335,810	758406,4	211030,05
18f_mopping_angry_right.avi	18	female	mopping	angry	right	0,48	0,84	12967,98	352,7954	9	8	15,0000	6,7188	22	4	478,1875	385,6643	100,4083	13,9826	11	11	11,9000	4,4335	21	5	9,9000	11,5161	296,9289	9,1108	6	5	24,0000	4,74340	28	16	22,5600	8,5218	29818,70	4247,3593	10	10	13,2222	4,32370	21	8	3489,033	3946,279	638726,0	147773,57
18f_mopping_angry_left.avi	18	female	mopping	angry	left	0,42	0,69	11900,63	354,3388	10	9	13,3333	6,0208	23	4	525,2333	515,2737	108,1719	14,8653	8	8	17,0000	7,7028	28	6	17,0714	18,9129	297,1058	9,1684	6	5	24,0000	4,74340	28	16	22,8400	8,3383	32106,96	4337,1356	10	9	13,3333	5,47720	23	6	3999,722	5171,054	619493,4	156252,97
18f_mopping_happy_left.avi	18	female	mopping	happy	left	0,84	0,92	13492,62	296,0488	7	8	18,6667	11,1654	36	2	360,5714	419,2793	115,6050	10,8753	6	6	22,0000	11,3578	41	13	16,6800	14,2455	312,4512	6,6395	5	5	28,5000	8,73690	35	16	6,4750	3,9655	36130,08	3599,8415	6	6	22,0000	12,08300	40	13	5251,500	4238,810	827682,3	190121,63
18f_sweeping_happy_left.avi	18	female	sweeping	happy	left	0,76	0,96	12667,16	408,6770	10	11	11,6667	5,5902	20	3	277,7400	372,9715	90,4479	4,7781	9	9	14,6250	6,9063	29	7	7,1750	6,4848	314,9950	2,4512	4	5	34,3333	10,50400	45	24	3,8500	2,6398	28490,43	1526,6319	9	9	14,6250	7,42460	30	6	2301,375	2047,026	573613,1	87272,18
19f_sweeping_angry_left.avi	19	female	sweeping	angry	left	0,88	0,08	11711,30	243,1143	7	6	20,0000	8,0000	31	7	463,4667	296,4762	90,9736	8,7774	7	7	18,8333	8,7731	30	9	8,7500	9,1989	311,0463	3,2849	8	7	17,1429	10,96100	29	4	4,7571	4,1064	28302,65	2783,4469	7	7	18,6667	8,80150	30	8	3029,250	2959,323	738502,7	236894,97
19f_sweeping_happy_left.avi	19	female	sweeping	happy	left	0,63	0,92	12191,59	399,1503	11	10	12,0000	7,6449	23	2	261,9100	344,0499	87,7636	4,7657	9	9	14,1250	6,9783	25	6	4,8625	5,1010	309,8430	6,3387	6	5	24,0000	8,86000	30	9	10,4400	6,7018	27198,05	1649,8015	9	8	15,0000	7,89210	23	3	1671,250	1418,618	560990,5	125191,91
19f_sweeping_angry_right.avi	19	female	sweeping	angry	right	0,88	0,00	12981,38	289,9560	10	9	13,3333	6,8557	24	6	245,9222	238,1871	97,2050	15,8585	6	6	22,8000	8,1670	31	11	28,0800	17,9820	312,4050	2,8070	7	6	20,0000	9,40210	29	6	4,6667	3,2867	30334,89	4748,2096	6	6	22,8000	8,16700	31	11	8458,240	5305,750	508855,2	160245,37
20m_mopping_angry_left.avi	20	male	mopping	angry	left	0,50	0,96	16404,63	350,2027	7	7	19,5000	8,1179	29	10	582,5667	437,8663	122,6413	12,2509	10	10	12,1111	5,8831	23	5	11,5333	13,9601	312,7355	14,4886	6	6	23,6000	18,00830	50	2	16,5400	17,3912	38257,56	3173,9467	9	9	13,7500	6,31890	25	9	3661,213	3672,885	1208839,9	249144,81
22m_sweeping_angry_right.avi	22	male	sweeping	angry	right	1,00	1,00	14888,99	356,4763	7	7	19,6667	6,8896	30	10	654,6500	396,4784	150,0248	18,3670	6	7	22,0000	4,6904	26	14	38,4167	19,1770	290,8066	10,9424	6	5	24,0000	4,52770	29	18	25,1800	5,1730	43429,70	3901,6798	6	7	22,2000	3,56370	25	16	8292,150	4106,981	834678,4	159752,91
22m_mopping_happy_right.avi	22	male	mopping	happy	right	0,80	0,80	13812,84	630,5102	5	6	24,7500	5,5603	30	17	990,4600	558,7740	100,2463	4,9737	6	6	20,8000	7,6942	27	9	8,8800	4,7928	334,4116	11,7626	6	7	16,6000	9,78770	26	6	6,5333	7,5762	33556,58	2502,1587	7	7	17,3333	7,00480	26	9	3000,850	2086,700	819412,1	206570,33
22m_mopping_happy_left.avi	22	male	mopping	happy	left	0,67	0,83	14639,20	479,9498	7	6	20,0000	11,1535	36	6	479,0167	543,0491	128,3488	19,7970	8	7	17,1429	6,0396	28	10	13,3286	12,6276	332,2777	11,5690	5	6	19,7500	9,53500	28	7	7,8800	7,4995	42432,77	5088,0031	8	7	17,1429	6,03960	28	9	3878,914	3419,522	1022630,4	297830,28
22m_sweeping_happy_left.avi	22	male	sweeping	happy	left	0,68	0,44	15019,41	482,1172	6	5	24,0000	7,9373	31	12	899,2400	457,9516	117,0231	9,4874	9	9	14,6250	2,8754	20	12	16,7000	8,3475	329,3868	9,2990	5	5	26,0000	7,11810	32	16	20,0250	12,3105	38501,07	2750,0331	9	9	14,6250	2,19980	18	12	5354,262	1975,157	680135,7	177780,36
22m_mopping_angry_right.avi	22	male	mopping	angry	right	0,69	0,42	13281,28	317,9247	10	10	13,1111	4,1366	20	9	253,6444	227,0744	118,2397	20,3187	6	6	23,4000	6,2290	30	14	21,7200	18,8522	321,2793	9,0809	6	6	23,8000	11,47610	37	13	10,5800	4,8318	38027,92	6750,5960	7	7	19,6667	6,59290	30	12	5996,333	5402,124	620644,0	133045,79
26f_sweeping_happy_left.avi	26	female	sweeping	happy	left	0,58	0,96	11467,52	266,0680	10	9	13,3333	7,3485	24	2	278,1111	301,5558	105,1983	10,5622	5	6	23,0000	13,5401	39	6	17,5800	13,2556	302,9058	6,9416	6	6	23,6000	8,90510	35	10	13,9200	8,8575	31855,22	3112,1698	5	6	23,5000	4,12310	29	19	5923,060	3035,035	849975,1	235476,00
26f_sweeping_happy_right.avi	26	female	sweeping	happy	right	0,88	0,88	12519,85	233,5067	7	7	18,6667	5,5377	23	8	325,5500	163,2410	95,3752	11,6002	8	8	15,8571	8,5912	26	7	18,6571	17,0029	302,5091	6,7469	8	8	16,8571	7,44820	25	7	9,8286	9,2699	28791,91	3051,5557	8	8	15,8571	8,31520	26	7	4959,057	4440,230	721346,5	199368,59
26f_mopping_happy_left.avi	26	female	mopping	happy	left	0,62	0,35	11037,71	410,7726	9	9	14,8750	5,9866	22	5	472,7625	515,1219	100,2413	11,4308	8	8	16,5714	7,9552	33	8	18,1714	14,9650	285,5983	14,7027	8	8	16,8571	5,27350	25	9	15,1286	13,2796	28657,00	3722,2827	8	8	16,5714	2,14920	19	13	5947,143	4634,792	574890,8	131476,60
26f_sweeping_angry_left.avi	26	female	sweeping	angry	left	0,80	0,32	11343,88	527,6800	13	13	9,5000	5,3683	18	2	327,1917	362,1252	95,3521	12,9535	10	10	12,8889	4,0139	18	7	14,0222	10,8610	295,8579	10,6537	8	9	16,1429	0,89974	17	15	16,4500	8,7259	28253,02	4235,5401	9	9	14,6250	2,38670	17	11	5214,775	2940,156	725299,0	208753,98
26f_sweeping_angry_right.avi	26	female	sweeping	angry	right	0,54	0,46	12230,97	344,8054	11	10	12,0000	4,8074	20	6	394,8400	312,9053	99,6777	9,2392	11	11	11,4000	4,0332	17	6	10,9500	9,0118	296,0975	10,2371	8	9	16,1429	0,89974	17	15	16,0625	8,2607	29442,16	2066,1068	12	12	10,3636	4,05640	17	5	2775,354	1899,190	789384,6	144391,96
26f_mopping_angry_right.avi	26	female	mopping	angry	right	0,42	0,65	11733,46	146,1119	12	12	10,2727	1,3484	13	9	217,8000	116,9786	132,0694	12,2769	11	12	10,5000	1,5811	14	8	14,1000	7,8254	291,0793	9,3715	12	11	10,9091	1,64040	15	9	11,9636	7,2956	38317,33	2535,4466	11	12	10,6000	1,77640	13	7	2568,500	1424,370	505244,3	165138,90
26f_mopping_angry_left.avi	26	female	mopping	angry	left	0,71	0,58	11175,83	317,6222	12	12	10,8182	2,4827	16	9	212,6182	176,3620	75,8810	5,2465	11	11	11,7000	4,9453	21	6	2,9800	4,3007	290,0826	9,9259	12	11	10,9091	1,64040	15	9	12,8545	7,7762	21998,37	1548,2004	12	12	10,7273	2,72360	15	6	1108,745	1423,020	473059,3	139880,76
28f_mopping_happy_left.avi	28	female	mopping	happy	left	0,58	0,79	12712,86	262,1300	6	6	20,2000	5,4498	28	14	409,3000	300,4586	82,2331	4,7461	10	9	13,3333	4,5000	21	7	7,1111	5,3916	328,2083	1,4209	6	6	23,0000	8,86000	30	11	1,9800	1,7925	26989,82	1565,5012	10	9	13,3333	4,50000	21	7	2363,167	1838,880	545189,1	125003,42
28f_sweeping_happy_left.avi	28	female	sweeping	happy	left	0,63	0,96	12905,14	351,7794	9	8	15,0000	11,1484	33	2	305,1500	360,2489	88,0843	8,7323	8	8	16,5714	6,7295	25	6	8,1000	7,7244	328,2264	2,5433	9	8	15,0000	10,41980	29	3	1,8875	2,0199	28915,19	2904,1189	8	8	16,5714	6,72950	25	6	2724,543	2586,782	598703,0	216289,39
28f_mopping_angry_left.avi	28	female	mopping	angry	left	0,38	0,46	13369,35	216,3124	6	6	22,4000	7,7006	31	13	434,0800	218,3742	84,6314	6,2532	6	5	24,0000	12,9808	40	8	14,1400	7,4988	331,2678	1,2062	6	5	24,0000	11,09050	43	15	2,6800	1,1821	28040,52	2132,7157	6	5	24,0000	12,98080	40	8	4802,900	2556,166	299722,0	72028,95
28f_sweeping_happy_right.avi	28	female	sweeping	happy	right	0,58	0,92	14398,41	206,1506	9	8	15,0000	4,4401	23	11	245,2125	186,7803	100,4760	6,7158	8	7	17,1429	8,9709	34	9	8,2000	5,7907	326,8215	2,8939	6	6	23,0000	2,54950	27	21	3,1200	2,2315	32828,93	2078,0892	8	7	17,1429	9,19110	34	9	2672,371	1892,994	581793,2	183262,03
28f_mopping_happy_right.avi	28	female	mopping	happy	right	0,31	0,73	14454,87	101,5075	7	8	18,1667	12,0402	36	2	184,0857	130,7686	102,1157	5,7318	7	6	20,0000	5,7619	26	10	10,3833	6,8884	325,9950	1,2919	7	7	18,8333	10,79660	40	11	1,5500	1,1540	33285,63	1817,0859	8	7	17,1429	8,35520	26	3	2859,357	2331,068	486643,6	140134,18
28f_sweeping_angry_left.avi	28	female	sweeping	angry	left	0,96	0,21	12878,41	255,7396	9	9	14,7500	7,8331	27	3	324,2750	306,3601	100,3769	10,2516	6	6	22,0000	12,5897	38	9	14,3400	12,2013	329,8165	2,6894	6	6	22,0000	9,79800	38	14	4,2600	2,9636	33105,75	3374,7252	8	8	15,7143	11,78580	33	3	3462,129	4049,007	505427,7	90148,19
29f_mopping_happy_right.avi	29	female	mopping	happy	right	0,73	0,88	13682,15	232,8248	7	8	19,0000	11,0995	33	4	271,0000	254,8151	157,6512	21,7115	4	5	27,3333	8,5049	37	21	32,9750	13,3765	299,0231	8,0058	5	4	30,0000	6,16440	38	23	19,8250	6,1778	47055,29	6027,2966	4	5	27,6667	8,96290	38	22	6940,450	3908,100	952802,6	175070,71
29f_mopping_angry_left.avi	29	female	mopping	angry	left	0,76	0,92	12730,65	346,2725	12	12	10,6364	2,9419	15	6	262,7000	238,8827	134,8595	7,3902	11	11	11,5000	3,5040	20	7	6,3700	4,1682	257,4496	17,8322	9	8	15,0000	9,69540	38	9	12,1500	12,0628	34696,67	2669,9858	12	11	10,9091	6,36320	25	4	1712,627	1700,637	828141,3	135121,71
29f_sweeping_angry_left.avi	29	female	sweeping	angry	left	0,71	0,54	12901,42	209,2216	9	10	12,5000	2,2678	16	9	239,1667	122,3458	140,1273	14,2293	8	8	15,0000	2,7080	20	12	15,9286	11,8227	283,4182	12,6903	8	8	16,4286	3,50510	21	12	22,3286	11,8112	39556,02	2986,4662	11	12	9,2000	6,44290	21	2	1629,646	2377,124	1050714,1	178132,51
29f_mopping_angry_right.avi	29	female	mopping	angry	right	0,88	0,83	13132,94	586,0024	12	11	10,9091	2,5082	15	6	414,6000	435,5787	112,2083	11,1277	11	10	12,0000	5,3541	20	5	9,4200	8,6596	256,4843	18,1937	9	8	15,0000	9,69540	38	9	12,4375	12,3189	28668,28	2235,6983	13	12	10,0000	2,29620	13	6	2528,583	2354,910	1012973,4	167165,37
31f_sweeping_happy_left.avi	31	female	sweeping	happy	left	0,40	0,48	11251,66	406,6077	7	6	20,0000	5,5498	29	14	669,2333	428,6870	91,5455	12,3323	7	6	20,0000	5,9330	28	13	25,3333	13,9039	294,8694	11,4902	5	6	24,7500	1,50000	26	23	29,6800	6,7186	26856,32	2737,6056	7	6	20,0000	6,19680	30	14	5527,733	3004,194	524316,2	113348,84
31f_sweeping_happy_right.avi	31	female	sweeping	happy	right	0,50	0,62	12254,26	438,4180	8	8	15,4286	8,6959	25	3	769,8000	616,6839	97,0595	7,5910	9	10	14,3750	6,2550	25	7	13,1333	8,8174	293,3934	11,9731	5	6	24,5000	1,29100	26	23	30,8400	6,9191	28515,11	2900,9017	9	10	13,5000	3,89140	23	11	4484,011	3440,002	658181,3	82118,48
31f_mopping_happy_left.avi	31	female	mopping	happy	left	0,75	0,46	11001,45	334,9586	10	9	13,3333	5,0744	22	8	366,0889	324,6422	87,0347	3,8448	9	8	15,0000	7,2506	25	3	6,8250	5,1297	278,5372	15,9976	9	9	14,5000	3,85450	22	8	19,9750	16,1758	24212,08	1362,7427	11	10	12,0000	4,96660	21	7	1377,800	1322,111	668039,7	148956,02
31f_mopping_happy_right.avi	31	female	mopping	happy	right	0,83	0,33	11980,61	394,2338	8	8	14,7143	2,9841	18	10	669,8143	461,0087	101,7950	15,6328	11	11	11,5000	2,7988	17	7	13,3900	11,7016	276,3355	15,8701	9	9	14,5000	3,62530	21	8	19,9250	16,0333	27970,94	3573,7875	11	11	11,4000	2,45850	15	7	2749,020	1711,087	917418,6	130279,94
32m_mopping_happy_right.avi	32	male	mopping	happy	right	0,88	0,84	15634,44	246,8286	10	10	13,2222	2,7739	18	10	231,9667	216,5166	102,1421	7,6485	9	9	14,0000	4,3753	19	9	9,8000	9,1313	323,7967	8,3093	6	5	24,0000	15,57240	46	12	11,1600	11,5554	33067,24	2520,4540	8	8	16,1429	6,38820	26	8	3543,800	2950,135	925713,3	165746,41
32m_mopping_angry_right.avi	32	male	mopping	angry	right	0,68	0,84	15650,77	336,4281	9	8	15,0000	5,0427	24	10	557,0250	382,3169	120,7074	8,5531	12	11	10,9091	3,4192	16	7	9,8818	7,0323	310,3438	14,6658	6	6	23,2000	4,86830	29	19	18,9200	10,1619	37379,19	2073,7858	12	11	10,9091	4,63580	22	6	2943,709	2164,382	822827,6	250420,93
32m_mopping_angry_left.avi	32	male	mopping	angry	left	0,50	0,63	13958,65	400,8327	9	10	13,6250	4,4058	21	8	383,1667	355,2760	111,2777	17,4193	8	9	12,7143	6,7999	24	6	9,2000	9,8479	309,8248	14,8076	6	6	23,2000	5,16720	31	19	19,2800	10,0996	34465,16	5647,5293	11	11	11,2000	6,07000	24	3	2294,850	3791,099	718920,2	219513,26
32m_mopping_happy_left.avi	32	male	mopping	happy	left	0,65	0,85	14072,55	388,2899	9	8	15,0000	6,5027	22	4	527,9125	404,2130	117,8347	14,9730	5	5	27,7500	10,9659	43	18	31,5750	17,5002	323,3983	8,4798	6	5	24,0000	15,03330	45	13	11,4400	11,7287	38052,60	4494,2477	7	7	18,6667	9,26640	29	4	6532,533	4998,101	990311,8	164049,67
[truncated: 18 more columns]
