# Supplementary material for: Introducing ACASS: An Annotated Character Animation Stimulus Set for Controlled (e)Motion Perception Studies
Source: Front Robot AI. 2019 Sep 27;6:94. doi: 10.3389/frobt.2019.00094 (PMC7805965; doi:10.3389/frobt.2019.00094)
Supplement: Supplementary file 4 [file Data_Sheet_4.csv]

avi_file_name	participant_id	gender	action	mood	camera_angle	recognition_rate_action	recognition_rate_mood	pixelamount_mean	pixelamount_std	pixelamount_n_max	pixelamount_n_min	pixelamount_dist_mean	pixelamount_dist_std	pixelamount_dist_max	pixelamount_dist_min	pixelamount_ampl_mean	pixelamount_ampl_std	intensitydiff_mean	intensitydiff_std	intensitydiff_n_max	intensitydiff_n_min	intensitydiff_dist_mean	intensitydiff_dist_std	intensitydiff_dist_max	intensitydiff_dist_min	intensitydiff_ampl_mean	intensitydiff_ampl_std	rel_intensitydiff_mean	rel_intensitydiff_std	rel_intensitydiff_n_max	rel_intensitydiff_n_min	rel_intensitydiff_dist_mean	rel_intensitydiff_dist_std	rel_intensitydiff_dist_max	rel_intensitydiff_dist_min	rel_intensitydiff_ampl_mean	rel_intensitydiff_ampl_std	MA_X_mean	MA_X_std	MA_X_n_max	MA_X_n_min	MA_X_dist_mean	MA_X_dist_std	MA_X_dist_max	MA_X_dist_min	MA_X_ampl_mean	MA_X_ampl_std	MA_Y_mean	MA_Y_std
01f_sweeping_angry_left.avi	1	female	sweeping	angry	left	0,92	0,75	10763,81	403,7799	7	7	17,5	5,2058	23	8	429,75	302,8176	78,7917	6,5654	9	8	15	6,1179	25	7	8,2	7,2949	303,2793	2,6994	6	6	23,4	5,0299	29	17	5,34	1,8715	23888,51	1923,49	9	8	15	5,5291	25	8	2322,675	2037,037	732051,6	168114,34
01f_mopping_angry_right.avi	1	female	mopping	angry	right	0,63	0,5	12780,61	159,2765	8	8	16,7143	4,855	25	11	268,2857	192,701	95,4992	6,2316	10	10	13,1111	5,4874	24	5	9,1556	7,0656	300,0231	1,3775	8	8	17	7,874	33	10	1,7429	1,556	28651,23	1849,834	9	9	14,75	4,2678	24	10	3167,55	2040,433	553624,2	178603,36
01f_mopping_happy_right.avi	1	female	mopping	happy	right	0,56	0,72	12483,92	184,6816	8	9	15,4286	6,3208	28	9	182,8375	125,8813	93,4116	6,4826	7	7	19,3333	9,9733	33	9	9,0667	6,319	300,2182	1,4215	7	7	18,3333	14,5419	38	2	1,6	1,731	28046,8	1990,514	7	7	19,3333	10,5198	34	9	2785,533	1990,26	410107,8	112379,98
02f_sweeping_happy_right.avi	2	female	sweeping	happy	right	0,67	0,58	13687,8	522,2159	9	9	14,875	7,8091	31	7	441,6625	434,9685	105,1157	5,3093	12	11	10,9091	2,468	17	8	8,2909	4,4805	310,4149	3,5648	7	6	20	4,1473	27	15	8,3167	2,0635	32626,58	1648,753	12	11	10,9091	2,7732	18	8	2576,664	1609,433	856714,6	157126,31
02f_mopping_angry_left.avi	2	female	mopping	angry	left	0,75	0,63	11931,76	449,2376	9	9	14,5	7,597	26	6	639,5625	535,1093	117,2132	12,9068	8	7	17,1429	7,4258	27	7	8,9714	8,474	256,1868	6,9795	11	10	12	1,633	14	9	10,83	5,6282	30054,65	3658,083	9	8	15	7,5404	26	6	2281,613	2302,334	559767,3	93696,16
07f_mopping_happy_right.avi	7	female	mopping	happy	right	0,88	0,79	15453,9	436,4835	7	8	18,5	4,9699	24	12	841,1	458,9748	92,5273	10,326	8	8	16,5714	6,6045	28	8	13,0857	12,1955	355,5488	2,2001	6	6	21,2	7,3621	34	15	3,2	2,1333	32891,55	3607,898	8	8	16,5714	6,3994	28	8	4716,543	4291,158	306010,4	96963,06
09f_sweeping_angry_left.avi	9	female	sweeping	angry	left	0,68	0,76	10513,35	514,2237	7	7	17,8333	6,6458	26	8	831,6833	563,8211	88,5587	7,6241	8	8	16	6,6081	27	9	11,8571	7,4999	266,957	11,7232	6	6	23,2	1,0954	25	22	29,66	5,2941	23613,76	1990,584	9	9	14,125	4,9982	21	8	2517,213	1765,377	620835,5	172615,33
09f_sweeping_angry_right.avi	9	female	sweeping	angry	right	0,77	0,73	11665,75	295,2583	9	9	14,375	4,565	21	7	486,2	387,6199	105,4479	8,1962	11	11	11,5	3,6286	17	4	11,06	9,0693	268,8975	11,6871	6	6	23,2	0,44721	24	23	27,8	5,4813	28283,23	1652,05	10	10	12,8889	3,9826	22	9	2906,967	1507,581	925230,1	232564,67
10m_mopping_angry_right.avi	10	male	mopping	angry	right	0,85	0,73	13595,77	365,605	11	11	11,4	4,115	18	6	459,98	392,9185	135,0628	5,4832	13	13	9,1667	2,8231	13	5	5,925	5,555	268,0893	7,5414	10	10	12,6667	4,7697	24	8	11,4111	8,043	36178,71	1173,961	12	12	10,1818	6,4779	23	3	1372,973	1312,605	1098846,8	237056,09
11f_sweeping_angry_left.avi	11	female	sweeping	angry	left	0,69	0,81	11365,45	558,5682	10	10	13,2222	6,6479	24	4	715,7111	655,2318	95,5603	6,3361	7	6	20	7,2664	30	11	12,4667	7,1215	271,286	10,1372	6	6	22	2,9155	26	18	23,92	6,8645	25966,04	2407,61	7	6	20	8,5557	32	8	4782,35	2204,699	576471,2	130901,87
11f_sweeping_angry_right.avi	11	female	sweeping	angry	right	0,8	0,76	12984,87	341,1952	11	10	12	5,9067	24	5	498,33	372,6665	119,8479	13,7354	10	11	11,4444	1,1304	13	10	18,69	14,3363	271,4694	10,2719	6	6	22	2,9155	26	18	24,28	6,704	32439,35	3079,884	9	10	12,875	4,1897	23	10	5019,167	3080,251	1010105,8	194646,09
11f_mopping_happy_right.avi	11	female	mopping	happy	right	0,67	0,58	13432,1	276,7719	7	8	18,5	10,8213	34	5	342,3143	310,5855	99,6264	8,601	6	7	22,8	6,5727	31	15	13,7833	8,7426	294,595	7,5375	6	5	24	7,3144	34	14	10,38	6,2606	29328,22	2392,108	6	7	22,8	6,6858	30	14	4037,133	2300,529	651950,5	210559,12
12m_sweeping_happy_right.avi	12	male	sweeping	happy	right	0,88	0,76	15359,1	343,6847	9	8	15	7,5593	25	4	456,05	453,1521	126,8264	13,4385	7	7	18,6667	6,186	25	7	17,3167	13,3432	296,2942	9,1265	7	6	20	4,3359	27	15	18,1833	8,8352	37564,58	4057,208	8	8	16,5714	6,1875	26	7	4419,086	4154,051	1098773,6	199562,72
12m_mopping_angry_left.avi	12	male	mopping	angry	left	0,67	0,83	13137,28	583,073	10	10	12,6667	2,6926	16	9	562,4889	476,2896	121,4463	9,2233	10	10	12,6667	4,9749	19	3	13,3333	10,6625	278,4744	16,9529	8	7	17,1429	7,3808	33	12	25,3714	15,3941	33771,33	2731,068	8	8	17	3,7417	24	13	6069,586	3109,846	1003645,9	170899
14m_sweeping_happy_left.avi	14	male	sweeping	happy	left	0,54	0,62	11838,69	611,9168	8	7	17,1429	5,728	27	10	831,5857	588,0864	101,5851	7,8122	10	9	13,3333	5,7663	21	5	8,8	9,4124	282,7736	10,0826	6	5	24	4,8477	31	18	23,64	10,3742	28767,5	2879,546	9	8	15	5,2099	24	7	3861,725	3348,227	845208,7	165321,61
14m_sweeping_happy_right.avi	14	male	sweeping	happy	right	0,71	0,58	13390,43	311,2156	11	11	11,8	4,3919	18	5	490,72	379,9003	132,7802	12,582	8	8	15,7143	4,4987	22	10	10,8143	13,2045	283,3388	9,3107	6	5	24	5,099	31	17	22,08	9,389	37557,58	3070,7437	9	9	13,875	5,693	20	2	3069,325	3020,622	1054340,9	206805,66
18f_sweeping_happy_right.avi	18	female	sweeping	happy	right	0,88	0,81	12713,18	269,5801	8	8	16,1429	7,4482	28	8	286,5714	191,0414	115,4926	16,7435	6	6	21,8	9,985	34	12	33,8	20,0619	314,9041	2,3532	4	5	34,3333	10,504	45	24	3,75	2,502	36363,91	5247,511	6	6	21,8	9,985	34	12	10695,64	6335,81	758406,4	211030,05
18f_mopping_happy_left.avi	18	female	mopping	happy	left	0,84	0,92	13492,62	296,0488	7	8	18,6667	11,1654	36	2	360,5714	419,2793	115,605	10,8753	6	6	22	11,3578	41	13	16,68	14,2455	312,4512	6,6395	5	5	28,5	8,7369	35	16	6,475	3,9655	36130,08	3599,841	6	6	22	12,083	40	13	5251,5	4238,81	827682,3	190121,63
22m_sweeping_angry_right.avi	22	male	sweeping	angry	right	1	1	14888,99	356,4763	7	7	19,6667	6,8896	30	10	654,65	396,4784	150,0248	18,367	6	7	22	4,6904	26	14	38,4167	19,177	290,8066	10,9424	6	5	24	4,5277	29	18	25,18	5,173	43429,7	3901,68	6	7	22,2	3,5637	25	16	8292,15	4106,981	834678,4	159752,91
22m_mopping_happy_right.avi	22	male	mopping	happy	right	0,8	0,8	13812,84	630,5102	5	6	24,75	5,5603	30	17	990,46	558,774	100,2463	4,9737	6	6	20,8	7,6942	27	9	8,88	4,7928	334,4116	11,7626	6	7	16,6	9,7877	26	6	6,5333	7,5762	33556,58	2502,159	7	7	17,3333	7,0048	26	9	3000,85	2086,7	819412,1	206570,33
22m_mopping_happy_left.avi	22	male	mopping	happy	left	0,67	0,83	14639,2	479,9498	7	6	20	11,1535	36	6	479,0167	543,0491	128,3488	19,797	8	7	17,1429	6,0396	28	10	13,3286	12,6276	332,2777	11,569	5	6	19,75	9,535	28	7	7,88	7,4995	42432,77	5088,003	8	7	17,1429	6,0396	28	9	3878,914	3419,522	1022630,4	297830,28
26f_sweeping_happy_right.avi	26	female	sweeping	happy	right	0,88	0,88	12519,85	233,5067	7	7	18,6667	5,5377	23	8	325,55	163,241	95,3752	11,6002	8	8	15,8571	8,5912	26	7	18,6571	17,0029	302,5091	6,7469	8	8	16,8571	7,4482	25	7	9,8286	9,2699	28791,91	3051,556	8	8	15,8571	8,3152	26	7	4959,057	4440,23	721346,5	199368,59
26f_sweeping_angry_right.avi	26	female	sweeping	angry	right	0,54	0,46	12230,97	344,8054	11	10	12	4,8074	20	6	394,84	312,9053	99,6777	9,2392	11	11	11,4	4,0332	17	6	10,95	9,0118	296,0975	10,2371	8	9	16,1429	0,89974	17	15	16,0625	8,2607	29442,16	2066,107	12	12	10,3636	4,0564	17	5	2775,354	1899,19	789384,6	144391,96
26f_mopping_angry_left.avi	26	female	mopping	angry	left	0,71	0,58	11175,83	317,6222	12	12	10,8182	2,4827	16	9	212,6182	176,362	75,881	5,2465	11	11	11,7	4,9453	21	6	2,98	4,3007	290,0826	9,9259	12	11	10,9091	1,6404	15	9	12,8545	7,7762	21998,37	1548,2	12	12	10,7273	2,7236	15	6	1108,745	1423,02	473059,3	139880,76
28f_mopping_angry_left.avi	28	female	mopping	angry	left	0,38	0,46	13369,35	216,3124	6	6	22,4	7,7006	31	13	434,08	218,3742	84,6314	6,2532	6	5	24	12,9808	40	8	14,14	7,4988	331,2678	1,2062	6	5	24	11,0905	43	15	2,68	1,1821	28040,52	2132,716	6	5	24	12,9808	40	8	4802,9	2556,166	299722	72028,95
29f_mopping_happy_right.avi	29	female	mopping	happy	right	0,73	0,88	13682,15	232,8248	7	8	19	11,0995	33	4	271	254,8151	157,6512	21,7115	4	5	27,3333	8,5049	37	21	32,975	13,3765	299,0231	8,0058	5	4	30	6,1644	38	23	19,825	6,1778	47055,29	6027,297	4	5	27,6667	8,9629	38	22	6940,45	3908,1	952802,6	175070,71
29f_sweeping_angry_left.avi	29	female	sweeping	angry	left	0,71	0,54	12901,42	209,2216	9	10	12,5	2,2678	16	9	239,1667	122,3458	140,1273	14,2293	8	8	15	2,708	20	12	15,9286	11,8227	283,4182	12,6903	8	8	16,4286	3,5051	21	12	22,3286	11,8112	39556,02	2986,466	11	12	9,2	6,4429	21	2	1629,646	2377,124	1050714,1	178132,51
29f_mopping_angry_right.avi	29	female	mopping	angry	right	0,88	0,83	13132,94	586,0024	12	11	10,9091	2,5082	15	6	414,6	435,5787	112,2083	11,1277	11	10	12	5,3541	20	5	9,42	8,6596	256,4843	18,1937	9	8	15	9,6954	38	9	12,4375	12,3189	28668,28	2235,698	13	12	10	2,2962	13	6	2528,583	2354,91	1012973,4	167165,37
31f_sweeping_happy_left.avi	31	female	sweeping	happy	left	0,4	0,48	11251,66	406,6077	7	6	20	5,5498	29	14	669,2333	428,687	91,5455	12,3323	7	6	20	5,933	28	13	25,3333	13,9039	294,8694	11,4902	5	6	24,75	1,5	26	23	29,68	6,7186	26856,32	2737,606	7	6	20	6,1968	30	14	5527,733	3004,194	524316,2	113348,84
31f_sweeping_happy_right.avi	31	female	sweeping	happy	right	0,5	0,62	12254,26	438,418	8	8	15,4286	8,6959	25	3	769,8	616,6839	97,0595	7,591	9	10	14,375	6,255	25	7	13,1333	8,8174	293,3934	11,9731	5	6	24,5	1,291	26	23	30,84	6,9191	28515,11	2900,902	9	10	13,5	3,8914	23	11	4484,011	3440,002	658181,3	82118,48
32m_mopping_happy_right.avi	32	male	mopping	happy	right	0,88	0,84	15634,44	246,8286	10	10	13,2222	2,7739	18	10	231,9667	216,5166	102,1421	7,6485	9	9	14	4,3753	19	9	9,8	9,1313	323,7967	8,3093	6	5	24	15,5724	46	12	11,16	11,5554	33067,24	2520,454	8	8	16,1429	6,3882	26	8	3543,8	2950,135	925713,3	165746,41
32m_mopping_angry_left.avi	32	male	mopping	angry	left	0,5	0,63	13958,65	400,8327	9	10	13,625	4,4058	21	8	383,1667	355,276	111,2777	17,4193	8	9	12,7143	6,7999	24	6	9,2	9,8479	309,8248	14,8076	6	6	23,2	5,1672	31	19	19,28	10,0996	34465,16	5647,529	11	11	11,2	6,07	24	3	2294,85	3791,099	718920,2	219513,26
[truncated: 18 more columns]
